# Supplementary material for: ﻿A review of the anthidiine bees (Apoidea, Megachilidae) in Thailand
Source: Zookeys. 2023 Dec 19;1186:235–84. doi: 10.3897/zookeys.1186.95203 (PMC10751944; doi:10.3897/zookeys.1186.95203)
Supplement: XML Treatment for Anthidiellum (Pycnanthidium) smithii [file zookeys.1186.95203-treatment2.xml]

<!DOCTYPE tp:taxon-treatment
  PUBLIC "-//TaxonX//DTD Taxonomic Treatment Publishing DTD v0 20100105//EN" "tax-treatment-NSO.dtd">
<tp:taxon-treatment xmlns:tp="http://www.plazi.org/taxpub"><tp:treatment-meta><kwd-group><label>Taxon classification</label><kwd>
                <named-content content-type="kingdom">Animalia</named-content>
              </kwd><kwd>
                <named-content content-type="order">Hymenoptera</named-content>
              </kwd><kwd>
                <named-content content-type="family">Megachilidae</named-content>
              </kwd></kwd-group><mixed-citation publication-type="journal"><person-group><name><surname>Nalinrachatakan</surname><given-names>Pakorn</given-names></name><name><surname>Ascher</surname><given-names>John S.</given-names></name><name><surname>Kasparek</surname><given-names>Max</given-names></name><name><surname>Traiyasut</surname><given-names>Prapun</given-names></name><name><surname>Thanoosing</surname><given-names>Chawatat</given-names></name><name><surname>Warrit</surname><given-names>Natapot</given-names></name></person-group><article-title>﻿A review of the anthidiine bees (<tp:taxon-name><tp:taxon-name-part taxon-name-part-type="superfamily">Apoidea</tp:taxon-name-part></tp:taxon-name>, <tp:taxon-name><tp:taxon-name-part taxon-name-part-type="family">Megachilidae</tp:taxon-name-part></tp:taxon-name>) in Thailand</article-title><source>Zookeys</source><day>19</day><month>12</month><year>2023</year><volume>1186</volume><fpage>235</fpage><lpage>284</lpage><pub-id pub-id-type="doi">10.3897/zookeys.1186.95203</pub-id></mixed-citation></tp:treatment-meta><tp:nomenclature><label>﻿</label><tp:taxon-name><object-id xmlns:xlink="http://www.w3.org/1999/xlink" content-type="arpha" xlink:type="simple">1D4392BA-53A5-5F56-BC41-5F91A32B1D10</object-id><tp:taxon-name-part taxon-name-part-type="genus" reg="Anthidiellum">Anthidiellum</tp:taxon-name-part> (<tp:taxon-name-part taxon-name-part-type="subgenus" reg="Pycnanthidium">Pycnanthidium</tp:taxon-name-part>) <tp:taxon-name-part taxon-name-part-type="species" reg="smithii">smithii</tp:taxon-name-part></tp:taxon-name><tp:taxon-authority>(Ritsema, 1874)</tp:taxon-authority><xref ref-type="fig" rid="F1">Fig. 1</xref><tp:nomenclature-citation-list><tp:nomenclature-citation><tp:taxon-name>
                  <tp:taxon-name-part taxon-name-part-type="genus" reg="Anthidium">Anthidium</tp:taxon-name-part>
                  <tp:taxon-name-part taxon-name-part-type="species" reg="smithii">smithii</tp:taxon-name-part>
                </tp:taxon-name><comment>Ritsema, 1874: 111. (♂) Male holotype from Ambarawan, Java (<abbrev xmlns:xlink="http://www.w3.org/1999/xlink" xlink:title="Naturalis Biodiversity Center: Leiden, Netherlands" id="ABBRID0E5GAE" xlink:type="simple">NBC</abbrev>, not examined).</comment></tp:nomenclature-citation><tp:nomenclature-citation><tp:taxon-name>
                  <tp:taxon-name-part taxon-name-part-type="genus" reg="Anthidium">Anthidium</tp:taxon-name-part>
                  <tp:taxon-name-part taxon-name-part-type="species" reg="minutissimum">minutissimum</tp:taxon-name-part>
                </tp:taxon-name><comment>Bingham, 1903: 6. (♂) Male holotype from “Biserat, Jalor, Siam” [= Yala province, Thailand] (<named-content xmlns:xlink="http://www.w3.org/1999/xlink" content-type="dwc:institutional_code" xlink:title="Natural History Museum, London" xlink:href="http://grbio.org/institution/natural-history-museum-london" xlink:type="simple">NHMUK</named-content>, images examined).</comment></tp:nomenclature-citation><tp:nomenclature-citation><tp:taxon-name>
                  <tp:taxon-name-part taxon-name-part-type="genus" reg="Anthidium">Anthidium</tp:taxon-name-part>
                  <tp:taxon-name-part taxon-name-part-type="species" reg="javanicum">javanicum</tp:taxon-name-part>
                </tp:taxon-name><comment>Friese, 1909: 257. (♂) Two syntypes from Buitenzorg [= Bogor, Java], collected by Schmiedeknecht.</comment></tp:nomenclature-citation><tp:nomenclature-citation><tp:taxon-name>
                  <tp:taxon-name-part taxon-name-part-type="genus" reg="Anthidiellum">Anthidiellum</tp:taxon-name-part>
                  <tp:taxon-name-part taxon-name-part-type="species" reg="smithii">smithii</tp:taxon-name-part>
                  <tp:taxon-name-part taxon-name-part-type="subspecies" reg="smithii">smithii</tp:taxon-name-part>
                </tp:taxon-name><comment>(Ritsema): <xref ref-type="bibr" rid="B72">Pasteels 1972</xref>: 89–93, figs 31–39; <xref ref-type="bibr" rid="B89">Soh et al. 2016</xref>: 51–54, figs 1A, 2.</comment></tp:nomenclature-citation></tp:nomenclature-citation-list></tp:nomenclature><tp:treatment-sec sec-type="material" id="SECID0EYIAE"><title>Material examined.</title><p>11 (3♀, 8♂). <bold>Myanmar</bold> (new record): 1♀, Dawei city, Dawei Hospital (<named-content xmlns:xlink="http://www.w3.org/1999/xlink" content-type="dwc:verbatimCoordinates" xlink:type="simple"><named-content content-type="geo-json" specific-use="{&#34;type&#34;:&#34;Point&#34;,&#34;coordinates&#34;:[98.124650,13.985283]}" id="NCID0EDJAE" xlink:type="simple">13°59.117'N, 98°7.479'E</named-content></named-content>, alt. 4 m), 3 May 2018, N. Warrit et al. (<named-content xmlns:xlink="http://www.w3.org/1999/xlink" content-type="dwc:institutional_code" xlink:title="Chulalongkorn University Natural History Museum" xlink:href="http://grbio.org/institution/chulalongkorn-university" xlink:type="simple">CUNHM</named-content>: BSRU-AA-6909); <bold>Thailand</bold>: 4♂, Chumpon, Lang Suan District, Ban Suan Phueng, (<named-content xmlns:xlink="http://www.w3.org/1999/xlink" content-type="dwc:verbatimCoordinates" xlink:type="simple"><named-content content-type="geo-json" specific-use="{&#34;type&#34;:&#34;Point&#34;,&#34;coordinates&#34;:[99.050000,10.016667]}" id="NCID0ERJAE" xlink:type="simple">10°01'N, 99°03'E</named-content></named-content>, alt. 10 m), 15 Jul. 2003, N. Warrit (<named-content xmlns:xlink="http://www.w3.org/1999/xlink" content-type="dwc:institutional_code" xlink:title="Chulalongkorn University Natural History Museum" xlink:href="http://grbio.org/institution/chulalongkorn-university" xlink:type="simple">CUNHM</named-content>: BSRU-AA-1245–1248); 1♀, Khon Kaen (new record), Phu Wiang District, 26 May 2016, N. Warrit et al. (<named-content xmlns:xlink="http://www.w3.org/1999/xlink" content-type="dwc:institutional_code" xlink:title="Chulalongkorn University Natural History Museum" xlink:href="http://grbio.org/institution/chulalongkorn-university" xlink:type="simple">CUNHM</named-content>: BSRU-AA-4482); 1♂, Surat Thani, Koh Samui District, 17 Jul 2003, N. Warrit (<named-content xmlns:xlink="http://www.w3.org/1999/xlink" content-type="dwc:institutional_code" xlink:title="Chulalongkorn University Natural History Museum" xlink:href="http://grbio.org/institution/chulalongkorn-university" xlink:type="simple">CUNHM</named-content>: BSRU-AA-1244); 1♀, 3♂, Ubon Ratchthani (new record), Phu Chong Na Yoi National Park, Trail to National Park Protection unit PorJor5 (<named-content xmlns:xlink="http://www.w3.org/1999/xlink" content-type="dwc:verbatimCoordinates" xlink:type="simple"><named-content content-type="geo-json" specific-use="{&#34;type&#34;:&#34;Point&#34;,&#34;coordinates&#34;:[105.426889,14.551208]}" id="NCID0EFKAE" xlink:type="simple">14°33'4.35"N, 105°25'36.80"E</named-content></named-content>, alt. 216 m), on <italic><tp:taxon-name><tp:taxon-name-part taxon-name-part-type="genus" reg="Colona">Colona</tp:taxon-name-part><tp:taxon-name-part taxon-name-part-type="species" reg="auriculata">auriculata</tp:taxon-name-part></tp:taxon-name></italic> (Desf.) Craib. [<tp:taxon-name><tp:taxon-name-part taxon-name-part-type="family">Malvaceae</tp:taxon-name-part></tp:taxon-name>], 28 Sep. 2020, N. Warrit et al. (<named-content xmlns:xlink="http://www.w3.org/1999/xlink" content-type="dwc:institutional_code" xlink:title="Chulalongkorn University Natural History Museum" xlink:href="http://grbio.org/institution/chulalongkorn-university" xlink:type="simple">CUNHM</named-content>: BSRU-AB-1367–1370).</p></tp:treatment-sec><tp:treatment-sec sec-type="distribution" id="SECID0E5KAE"><title>Distribution.</title><p>Indonesia (Bangka, East Kalimantan, Java, Sumba, Maluku Island), LAOS (Houaphanh), Malaysia (Negiri Sembilan, Penang), Myanmar (Dawei, new record), Philippines (Palawan), Singapore, Thailand (Chaiyaphum, Chiang Mai: <xref ref-type="bibr" rid="B91">Tadauchi and Tasen 2009</xref>, Chonburi, Chumpon, Khon Kaen, Nan, Surat Thani, Ubon Ratchathani (new record), Yala).</p><p>This species can be rarely found in the Southeast Asian region. A similar species, <tp:taxon-name><tp:taxon-name-part taxon-name-part-type="genus" reg="Anthidiellum">Anthidiellum</tp:taxon-name-part> (<tp:taxon-name-part taxon-name-part-type="subgenus" reg="Pycnanthidium">Pycnanthidium</tp:taxon-name-part>) <tp:taxon-name-part taxon-name-part-type="species" reg="carinatum">carinatum</tp:taxon-name-part></tp:taxon-name> (Wu, 1962), is known from China (Hainan, Yunnan) and India (Tripura) (see <xref ref-type="bibr" rid="B64">Niu et al. 2016</xref>; <xref ref-type="bibr" rid="B85">Sardar et al. 2022</xref>).</p></tp:treatment-sec><tp:treatment-sec sec-type="diagnosis" id="SECID0EAMAE"><title>Diagnosis.</title><p>Within subgenus <tp:taxon-name><tp:taxon-name-part taxon-name-part-type="genus" reg="Anthidiellum"/><tp:taxon-name-part taxon-name-part-type="subgenus" reg="Pycnanthidium">Pycnanthidium</tp:taxon-name-part></tp:taxon-name>, this species has a small black body (3.9–5.0 mm) with yellow maculations on all tagmata. It differs from other congeners by its metasomal coloration, i.e., T1 with yellow markings laterally, T2 entirely black, T3–T6 with broad yellow bands, mostly interrupted medially on T3; axilla yellow; broad yellow marginal band on scutellum, medially interrupted; outer surface of the hind tibia and hind basitarsus with longitudinal carinae; black apical comb of S5 in male interrupted medially resembles small notch; gonostylus bifid. However, this species is similar to <italic><tp:taxon-name><tp:taxon-name-part taxon-name-part-type="genus" reg="Anthidiellum">A.</tp:taxon-name-part><tp:taxon-name-part taxon-name-part-type="species" reg="carinatum">carinatum</tp:taxon-name-part></tp:taxon-name></italic> (Wu, 1962) from China, although <xref ref-type="bibr" rid="B64">Niu et al. (2016)</xref> suggested subtle differences, primarily related to punctures size and color pattern.</p></tp:treatment-sec><tp:treatment-sec sec-type="Floral association" id="SECID0E5MAE"><title>Floral association.</title><p><italic><tp:taxon-name><tp:taxon-name-part taxon-name-part-type="genus" reg="Bidens">Bidens</tp:taxon-name-part><tp:taxon-name-part taxon-name-part-type="species" reg="pilosa">pilosa</tp:taxon-name-part></tp:taxon-name></italic> L. (<tp:taxon-name><tp:taxon-name-part taxon-name-part-type="family">Asteraceae</tp:taxon-name-part></tp:taxon-name>), <italic><tp:taxon-name><tp:taxon-name-part taxon-name-part-type="genus" reg="Muntingia">Muntingia</tp:taxon-name-part><tp:taxon-name-part taxon-name-part-type="species" reg="calabura">calabura</tp:taxon-name-part></tp:taxon-name></italic> L. (<tp:taxon-name><tp:taxon-name-part taxon-name-part-type="family">Muntingiaceae</tp:taxon-name-part></tp:taxon-name>) (<xref ref-type="bibr" rid="B89">Soh et al. 2016</xref>); <italic><tp:taxon-name><tp:taxon-name-part taxon-name-part-type="genus" reg="Microcos">Microcos</tp:taxon-name-part><tp:taxon-name-part taxon-name-part-type="species" reg="tomentosa">tomentosa</tp:taxon-name-part></tp:taxon-name></italic> Sm. (<tp:taxon-name><tp:taxon-name-part taxon-name-part-type="family">Malvaceae</tp:taxon-name-part></tp:taxon-name>) (<xref ref-type="bibr" rid="B72">Pasteels 1972</xref>); an individual from Ubon Ratchathani was found collecting pollen on the flower of <italic><tp:taxon-name><tp:taxon-name-part taxon-name-part-type="genus" reg="Colona">Colona</tp:taxon-name-part><tp:taxon-name-part taxon-name-part-type="species" reg="auriculata">auriculata</tp:taxon-name-part></tp:taxon-name></italic> (Desf.) Craib. (<tp:taxon-name><tp:taxon-name-part taxon-name-part-type="family">Malvaceae</tp:taxon-name-part></tp:taxon-name>).</p></tp:treatment-sec><tp:treatment-sec sec-type="remarks" id="SECID0EMPAE"><title>Remarks.</title><p><italic><tp:taxon-name><tp:taxon-name-part taxon-name-part-type="genus" reg="Anthidiellum">Anthidiellum</tp:taxon-name-part><tp:taxon-name-part taxon-name-part-type="species" reg="smithii">smithii</tp:taxon-name-part></tp:taxon-name></italic> was originally reported in Thailand from Yala province as <italic><tp:taxon-name><tp:taxon-name-part taxon-name-part-type="genus" reg="Anthidium">A.</tp:taxon-name-part><tp:taxon-name-part taxon-name-part-type="species" reg="minutissimum">minutissimum</tp:taxon-name-part></tp:taxon-name></italic> Bingham, 1903. More than a hundred years later, <xref ref-type="bibr" rid="B91">Tadauchi and Tasen (2009)</xref> reported it from Chaiyaphum and Chiang Mai provinces. Variations in color pattern of <italic><tp:taxon-name><tp:taxon-name-part taxon-name-part-type="genus" reg="Anthidiellum">A.</tp:taxon-name-part><tp:taxon-name-part taxon-name-part-type="species" reg="smithii">smithii</tp:taxon-name-part></tp:taxon-name></italic> are widely recognized, as noted by <xref ref-type="bibr" rid="B72">Pasteels (1972)</xref> and <xref ref-type="bibr" rid="B89">Soh et al. (2016)</xref>.</p><p>In this study, four males collected at the same time and place in Chumpon Province display varying color patterns. Yellow teardrop markings on the frons are small in two specimens (Fig. <xref ref-type="fig" rid="F1">1E, F</xref>) (BSRU-AA-1246, BSRU-AA-1247 though the antero-lateral scutal bands are different in size), whereas teardrop marking is expanded in specimens BSRU-AA-1248, and absent in BSRU-AA-1245. All specimens examined have yellow supraclypeal area that is medially interrupted; however, a female from Khon Kaen (BSRU-AA-4482) (Fig. <xref ref-type="fig" rid="F1">1D</xref>) and one male from Ubon Ratchathani (BSRU-AB-1370) have a yellow marking on its basal area while others do not. Color variation in this species thus can occur in sympatric populations and may be a continuous trait. More discussion on yellow maculation variations is elaborated by <xref ref-type="bibr" rid="B89">Soh et al. (2016)</xref>.</p><fig id="F1" position="float" orientation="portrait"><object-id xmlns:xlink="http://www.w3.org/1999/xlink" content-type="doi" xlink:type="simple">10.3897/zookeys.1186.95203.figure1</object-id><object-id xmlns:xlink="http://www.w3.org/1999/xlink" content-type="arpha" xlink:type="simple">E1B18D7F-1B1C-54C9-B723-FA4BF9ECAE11</object-id><label>Figure 1.</label><caption><p><italic><tp:taxon-name><tp:taxon-name-part taxon-name-part-type="genus" reg="Anthidiellum">Anthidiellum</tp:taxon-name-part><tp:taxon-name-part taxon-name-part-type="species" reg="smithii">smithii</tp:taxon-name-part></tp:taxon-name></italic> (Ritsema, 1874) <bold>A</bold>, <bold>B</bold> lateral habitus of females from Myanmar (BSRU-AA-6909) and Khon Kaen (BSRU-AA-4482), Thailand, respectively <bold>C–F</bold> faces of Myanmar female, Khon Kaen female, and Chumporn males (BSRU-AA-1245, 1247). Scale bars: 1 mm (<bold>A, B</bold>); 0.5 mm (<bold>C–F</bold>).</p></caption><graphic xmlns:xlink="http://www.w3.org/1999/xlink" xlink:href="zookeys-1186-235_article-95203__-g001.jpg" position="float" orientation="portrait" xlink:type="simple" id="oo_954855.jpg"><uri content-type="original_file" xlink:type="simple">https://binary.pensoft.net/fig/954855</uri></graphic></fig></tp:treatment-sec><ref-list><ref id="B72"><mixed-citation xmlns:xlink="http://www.w3.org/1999/xlink" xlink:type="simple"><person-group><name name-style="western"><surname>Pasteels</surname><given-names>JJ</given-names></name></person-group> (<year>1972</year>) <article-title>Revision des <tp:taxon-name><tp:taxon-name-part taxon-name-part-type="subfamily">Anthidiinae</tp:taxon-name-part></tp:taxon-name> (<tp:taxon-name><tp:taxon-name-part taxon-name-part-type="order">Hymenoptera</tp:taxon-name-part></tp:taxon-name><tp:taxon-name><tp:taxon-name-part taxon-name-part-type="superfamily">Apoidea</tp:taxon-name-part></tp:taxon-name>) de la région Indo-Malaise.</article-title><source>Bulletin et Annales de la Société Royale Belge d’Entomologie</source><volume>108</volume>: <fpage>72</fpage>–<lpage>128</lpage>.</mixed-citation></ref><ref id="B89"><mixed-citation xmlns:xlink="http://www.w3.org/1999/xlink" xlink:type="simple"><person-group><name name-style="western"><surname>Soh</surname><given-names>EJ</given-names></name><name name-style="western"><surname>Soh</surname><given-names>ZW</given-names></name><name name-style="western"><surname>Chui</surname><given-names>S-X</given-names></name><name name-style="western"><surname>Ascher</surname><given-names>JS</given-names></name></person-group> (<year>2016</year>) <article-title>The bee tribe <tp:taxon-name><tp:taxon-name-part taxon-name-part-type="tribe">Anthidiini</tp:taxon-name-part></tp:taxon-name> in Singapore (<tp:taxon-name><tp:taxon-name-part taxon-name-part-type="clade">Anthophila</tp:taxon-name-part></tp:taxon-name>: <tp:taxon-name><tp:taxon-name-part taxon-name-part-type="family">Megachilidae</tp:taxon-name-part></tp:taxon-name>: <tp:taxon-name><tp:taxon-name-part taxon-name-part-type="tribe">Anthidiini</tp:taxon-name-part></tp:taxon-name>) with notes on the regional fauna.</article-title><source>Nature in Singapore</source><volume>9</volume>: <fpage>49</fpage>–<lpage>62</lpage>.</mixed-citation></ref><ref id="B91"><mixed-citation xmlns:xlink="http://www.w3.org/1999/xlink" xlink:type="simple"><person-group><name name-style="western"><surname>Tadauchi</surname><given-names>O</given-names></name><name name-style="western"><surname>Tasen</surname><given-names>W</given-names></name></person-group> (<year>2009</year>) <article-title>Bees of Natural Forests, Teak Plantations and Agricultural Fields in Thailand.</article-title><source>Esakia</source><volume>49</volume>: <fpage>7</fpage>–<lpage>13</lpage>. <ext-link xlink:href="10.5109/16144" ext-link-type="doi" xlink:type="simple">https://doi.org/10.5109/16144</ext-link></mixed-citation></ref><ref id="B64"><mixed-citation xmlns:xlink="http://www.w3.org/1999/xlink" xlink:type="simple"><person-group><name name-style="western"><surname>Niu</surname><given-names>Z-Q</given-names></name><name name-style="western"><surname>Ascher</surname><given-names>JS</given-names></name><name name-style="western"><surname>Luo</surname><given-names>A-R</given-names></name><name name-style="western"><surname>Griswold</surname><given-names>T</given-names></name><name name-style="western"><surname>Zhu</surname><given-names>C-D</given-names></name></person-group> (<year>2016</year>) <article-title>Revision of the <italic><tp:taxon-name><tp:taxon-name-part taxon-name-part-type="genus">Anthidiellum</tp:taxon-name-part></tp:taxon-name></italic> Cockerell, 1904 of China (<tp:taxon-name><tp:taxon-name-part taxon-name-part-type="order">Hymenoptera</tp:taxon-name-part></tp:taxon-name>, <tp:taxon-name><tp:taxon-name-part taxon-name-part-type="superfamily">Apoidea</tp:taxon-name-part></tp:taxon-name>, <tp:taxon-name><tp:taxon-name-part taxon-name-part-type="family">Megachilidae</tp:taxon-name-part></tp:taxon-name>, <tp:taxon-name><tp:taxon-name-part taxon-name-part-type="tribe">Anthidiini</tp:taxon-name-part></tp:taxon-name>).</article-title><source>Zootaxa</source><volume>4127</volume>(<issue>2</issue>): <fpage>327</fpage>–<lpage>344</lpage>. <ext-link xlink:href="10.11646/zootaxa.4127.2.5" ext-link-type="doi" xlink:type="simple">https://doi.org/10.11646/zootaxa.4127.2.5</ext-link></mixed-citation></ref><ref id="B85"><mixed-citation xmlns:xlink="http://www.w3.org/1999/xlink" xlink:type="simple"><person-group><name name-style="western"><surname>Sardar</surname><given-names>S</given-names></name><name name-style="western"><surname>Kasparek</surname><given-names>M</given-names></name><name name-style="western"><surname>Rameshkumar</surname><given-names>A</given-names></name><name name-style="western"><surname>Kazmi</surname><given-names>S</given-names></name></person-group> (<year>2022</year>) Four species of anthidiine bees (<tp:taxon-name><tp:taxon-name-part taxon-name-part-type="superfamily">Apoidea</tp:taxon-name-part></tp:taxon-name>: <tp:taxon-name><tp:taxon-name-part taxon-name-part-type="family">Megachilidae</tp:taxon-name-part></tp:taxon-name>) new to India. Canadian Entomologist 154(1): e7. <ext-link xlink:href="10.4039/tce.2021.55" ext-link-type="doi" xlink:type="simple">https://doi.org/10.4039/tce.2021.55</ext-link></mixed-citation></ref></ref-list></tp:taxon-treatment>
