# Supplementary material for: ﻿A review of the anthidiine bees (Apoidea, Megachilidae) in Thailand
Source: Zookeys. 2023 Dec 19;1186:235–84. doi: 10.3897/zookeys.1186.95203 (PMC10751944; doi:10.3897/zookeys.1186.95203)
Supplement: XML Treatment for Anthidiellum (Pycnanthidium) latipes [file zookeys.1186.95203-treatment3.xml]

<!DOCTYPE tp:taxon-treatment
  PUBLIC "-//TaxonX//DTD Taxonomic Treatment Publishing DTD v0 20100105//EN" "tax-treatment-NSO.dtd">
<tp:taxon-treatment xmlns:tp="http://www.plazi.org/taxpub"><tp:treatment-meta><kwd-group><label>Taxon classification</label><kwd>
                <named-content content-type="kingdom">Animalia</named-content>
              </kwd><kwd>
                <named-content content-type="order">Hymenoptera</named-content>
              </kwd><kwd>
                <named-content content-type="family">Megachilidae</named-content>
              </kwd></kwd-group><mixed-citation publication-type="journal"><person-group><name><surname>Nalinrachatakan</surname><given-names>Pakorn</given-names></name><name><surname>Ascher</surname><given-names>John S.</given-names></name><name><surname>Kasparek</surname><given-names>Max</given-names></name><name><surname>Traiyasut</surname><given-names>Prapun</given-names></name><name><surname>Thanoosing</surname><given-names>Chawatat</given-names></name><name><surname>Warrit</surname><given-names>Natapot</given-names></name></person-group><article-title>﻿A review of the anthidiine bees (<tp:taxon-name><tp:taxon-name-part taxon-name-part-type="superfamily">Apoidea</tp:taxon-name-part></tp:taxon-name>, <tp:taxon-name><tp:taxon-name-part taxon-name-part-type="family">Megachilidae</tp:taxon-name-part></tp:taxon-name>) in Thailand</article-title><source>Zookeys</source><day>19</day><month>12</month><year>2023</year><volume>1186</volume><fpage>235</fpage><lpage>284</lpage><pub-id pub-id-type="doi">10.3897/zookeys.1186.95203</pub-id></mixed-citation></tp:treatment-meta><tp:nomenclature><label>﻿</label><tp:taxon-name><object-id xmlns:xlink="http://www.w3.org/1999/xlink" content-type="arpha" xlink:type="simple">CF60003E-7A19-5107-BF43-23672F37BDEF</object-id><tp:taxon-name-part taxon-name-part-type="genus" reg="Anthidiellum">Anthidiellum</tp:taxon-name-part> (<tp:taxon-name-part taxon-name-part-type="subgenus" reg="Pycnanthidium">Pycnanthidium</tp:taxon-name-part>) <tp:taxon-name-part taxon-name-part-type="species" reg="latipes">latipes</tp:taxon-name-part></tp:taxon-name><tp:taxon-authority>(Bingham, 1897)</tp:taxon-authority><xref ref-type="fig" rid="F2">Fig. 2</xref><tp:nomenclature-citation-list><tp:nomenclature-citation><tp:taxon-name>
                  <tp:taxon-name-part taxon-name-part-type="genus" reg="Anthidium">Anthidium</tp:taxon-name-part>
                  <tp:taxon-name-part taxon-name-part-type="species" reg="latipes">latipes</tp:taxon-name-part>
                </tp:taxon-name><comment>Bingham, 1897: 495 (♀). Holotype from “Rangoon” [= Yangon], Myanmar (<named-content xmlns:xlink="http://www.w3.org/1999/xlink" content-type="dwc:institutional_code" xlink:title="Natural History Museum, London" xlink:href="http://grbio.org/institution/natural-history-museum-london" xlink:type="simple">NHMUK</named-content>, examined).</comment></tp:nomenclature-citation><tp:nomenclature-citation><tp:taxon-name>
                  <tp:taxon-name-part taxon-name-part-type="genus" reg="Paraanthidium">Paraanthidium</tp:taxon-name-part>
                  <tp:taxon-name-part taxon-name-part-type="species" reg="latipes">latipes</tp:taxon-name-part>
                </tp:taxon-name><comment>Bingham: <xref ref-type="bibr" rid="B100">Wu 1962</xref>: 162–163, fig. 16 (♀, ♂ nov.); <xref ref-type="bibr" rid="B102">Wu et al. 1988</xref>: 61 (♀, ♂).</comment></tp:nomenclature-citation><tp:nomenclature-citation><tp:taxon-name><tp:taxon-name-part taxon-name-part-type="genus" reg="Trachusa">Trachusa</tp:taxon-name-part> (<tp:taxon-name-part taxon-name-part-type="subgenus" reg="Paraanthidium">Paraanthidium</tp:taxon-name-part>) <tp:taxon-name-part taxon-name-part-type="species" reg="latipes">latipes</tp:taxon-name-part></tp:taxon-name><comment>(Bingham, 1897): <xref ref-type="bibr" rid="B101">Wu 2006</xref>: 180 (♀, ♂).</comment></tp:nomenclature-citation><tp:nomenclature-citation><tp:taxon-name><tp:taxon-name-part taxon-name-part-type="genus" reg="Anthidiellum">Anthidiellum</tp:taxon-name-part> (<tp:taxon-name-part taxon-name-part-type="subgenus" reg="Pycnanthidium">Pycnanthidium</tp:taxon-name-part>) <tp:taxon-name-part taxon-name-part-type="species" reg="latipes">latipes</tp:taxon-name-part></tp:taxon-name><comment>(Bingham, 1897): <xref ref-type="bibr" rid="B64">Niu et al. 2016</xref>: 337, 341–343 (♀, ♂).</comment></tp:nomenclature-citation></tp:nomenclature-citation-list></tp:nomenclature><tp:treatment-sec sec-type="material" id="SECID0EMWAE"><title>Material examined.</title><p>3 (3♀). <bold>Myanmar</bold>: 1♀ holotype, Rangoon [= Yangon, Myanmar], 1–87 Bingham coll., <italic><tp:taxon-name><tp:taxon-name-part taxon-name-part-type="genus" reg="Anthidium">Anthidium</tp:taxon-name-part><tp:taxon-name-part taxon-name-part-type="species" reg="latipes">latipes</tp:taxon-name-part></tp:taxon-name></italic> ♀ Bingh Type B.M. TYPE HYM. 17a.1873, Col. C.T. Bingham. 96–30. (<named-content xmlns:xlink="http://www.w3.org/1999/xlink" content-type="dwc:institutional_code" xlink:title="Natural History Museum, London" xlink:href="http://grbio.org/institution/natural-history-museum-london" xlink:type="simple">NHMUK</named-content> 014026066); <bold>Thailand</bold>: 2♀, Phang Nga, Kapong District, Tha Na Subdistrict (<named-content xmlns:xlink="http://www.w3.org/1999/xlink" content-type="dwc:verbatimCoordinates" xlink:type="simple"><named-content content-type="geo-json" specific-use="{&#34;type&#34;:&#34;Point&#34;,&#34;coordinates&#34;:[98.408019,8.693928]}" id="NCID0EIXAE" xlink:type="simple">8°41'38.14"N, 98°24'28.87"E</named-content></named-content>, alt. 29.4 m), 30 Apr. 2020, A. Kaosung (<named-content xmlns:xlink="http://www.w3.org/1999/xlink" content-type="dwc:institutional_code" xlink:title="Chulalongkorn University Natural History Museum" xlink:href="http://grbio.org/institution/chulalongkorn-university" xlink:type="simple">CUNHM</named-content>, BSRU-AB-0162, 0163).</p></tp:treatment-sec><tp:treatment-sec sec-type="Records from iNaturalist" id="SECID0ERXAE"><title>Records from iNaturalist</title><p><bold>(2023).</bold> Myanmar: Yangon, Yangon District, (<named-content xmlns:xlink="http://www.w3.org/1999/xlink" content-type="dwc:verbatimCoordinates" xlink:type="simple"><named-content content-type="geo-json" specific-use="{&#34;type&#34;:&#34;Point&#34;,&#34;coordinates&#34;:[96.143917,16.786750]}" id="NCID0E3XAE" xlink:type="simple">16°47'12.3"N, 96°08'38.1"E</named-content></named-content>) observed by ‘chimik’ on 25 Apr. 2022. (observation id: 113229246). Thailand: Chiang Mai, Mueang District, Suthep-Pui (<named-content xmlns:xlink="http://www.w3.org/1999/xlink" content-type="dwc:verbatimCoordinates" xlink:type="simple"><named-content content-type="geo-json" specific-use="{&#34;type&#34;:&#34;Point&#34;,&#34;coordinates&#34;:[98.924111,18.816806]}" id="NCID0EEYAE" xlink:type="simple">18°49'00.5"N, 98°55'26.8"E</named-content></named-content>, accuracy 240 m) observed by ‘jackychiangmai’ on 9 Apr. 2023 (observation id: 154207614), and on 13 Apr. 2023 (observation id: 154700134 and 154702585).</p></tp:treatment-sec><tp:treatment-sec sec-type="distribution" id="SECID0EJYAE"><title>Distribution.</title><p>China (Yunnan), Myanmar (Yangon), Thailand (Chiang Mai (new record from <xref ref-type="bibr" rid="B36">iNaturalist 2023</xref>), Phang Nga (new record)).</p></tp:treatment-sec><tp:treatment-sec sec-type="diagnosis" id="SECID0ETYAE"><title>Diagnosis.</title><p><italic><tp:taxon-name><tp:taxon-name-part taxon-name-part-type="genus" reg="Anthidiellum">Anthidiellum</tp:taxon-name-part><tp:taxon-name-part taxon-name-part-type="species" reg="latipes">latipes</tp:taxon-name-part></tp:taxon-name></italic> can be assigned to a group of Asian <italic><tp:taxon-name><tp:taxon-name-part taxon-name-part-type="genus" reg="Pycnanthidium">Pycnanthidium</tp:taxon-name-part></tp:taxon-name></italic> which includes <italic><tp:taxon-name><tp:taxon-name-part taxon-name-part-type="genus" reg="Anthidiellum">A.</tp:taxon-name-part><tp:taxon-name-part taxon-name-part-type="species" reg="butarsis">butarsis</tp:taxon-name-part></tp:taxon-name></italic> Griswold, 2001, <italic><tp:taxon-name><tp:taxon-name-part taxon-name-part-type="genus" reg="Anthidiellum">A.</tp:taxon-name-part><tp:taxon-name-part taxon-name-part-type="species" reg="ramakrishnae">ramakrishnae</tp:taxon-name-part></tp:taxon-name></italic> (Cockerell, 1919), <italic><tp:taxon-name><tp:taxon-name-part taxon-name-part-type="genus" reg="Anthidiellum">A.</tp:taxon-name-part><tp:taxon-name-part taxon-name-part-type="species" reg="rasorium">rasorium</tp:taxon-name-part></tp:taxon-name></italic> (Smith, 1875), <italic><tp:taxon-name><tp:taxon-name-part taxon-name-part-type="genus" reg="Anthidiellum">A.</tp:taxon-name-part><tp:taxon-name-part taxon-name-part-type="species" reg="coronum">coronum</tp:taxon-name-part></tp:taxon-name></italic> (Wu, 2004), and <italic><tp:taxon-name><tp:taxon-name-part taxon-name-part-type="genus" reg="Anthidiellum">A.</tp:taxon-name-part><tp:taxon-name-part taxon-name-part-type="species" reg="cornu">cornu</tp:taxon-name-part></tp:taxon-name></italic> Tran &amp; Engel, 2023. The group contains medium-sized bees without carina on their hindlegs (<xref ref-type="bibr" rid="B31">Griswold 2001</xref>; <xref ref-type="bibr" rid="B64">Niu et al. 2016</xref>; see also <xref ref-type="bibr" rid="B94">Tran et al. 2023</xref>).</p></tp:treatment-sec><tp:treatment-sec sec-type="Floral association" id="SECID0EO2AE"><title>Floral association.</title><p>Marigold (<italic><tp:taxon-name><tp:taxon-name-part taxon-name-part-type="genus" reg="Tagetes">Tagetes</tp:taxon-name-part><tp:taxon-name-part taxon-name-part-type="species" reg="erecta">erecta</tp:taxon-name-part></tp:taxon-name></italic> L., <tp:taxon-name><tp:taxon-name-part taxon-name-part-type="family">Asteraceae</tp:taxon-name-part></tp:taxon-name>, see Fig. <xref ref-type="fig" rid="F2">2E</xref>) and also yardlong bean (<italic><tp:taxon-name><tp:taxon-name-part taxon-name-part-type="genus" reg="Vigna">Vigna</tp:taxon-name-part><tp:taxon-name-part taxon-name-part-type="species" reg="unguiculate">unguiculate</tp:taxon-name-part></tp:taxon-name></italic> (L.), <tp:taxon-name><tp:taxon-name-part taxon-name-part-type="family">Fabaceae</tp:taxon-name-part></tp:taxon-name>).</p><fig id="F2" position="float" orientation="portrait"><object-id xmlns:xlink="http://www.w3.org/1999/xlink" content-type="doi" xlink:type="simple">10.3897/zookeys.1186.95203.figure2</object-id><object-id xmlns:xlink="http://www.w3.org/1999/xlink" content-type="arpha" xlink:type="simple">23CEABA2-BD81-5D06-8C91-1CF5D24E0476</object-id><label>Figure 2.</label><caption><p>Female of <italic><tp:taxon-name><tp:taxon-name-part taxon-name-part-type="genus" reg="Anthidiellum">Anthidiellum</tp:taxon-name-part><tp:taxon-name-part taxon-name-part-type="species" reg="latipes">latipes</tp:taxon-name-part></tp:taxon-name></italic> (Bingham, 1897) from Phang Nga, Thailand (BSRU-AB-0162) (<bold>A–E</bold>), and the female holotype of <italic><tp:taxon-name><tp:taxon-name-part taxon-name-part-type="genus" reg="Anthidiellum">A.</tp:taxon-name-part><tp:taxon-name-part taxon-name-part-type="species" reg="latipes">latipes</tp:taxon-name-part></tp:taxon-name></italic> from Yangon, Myanmar (<named-content xmlns:xlink="http://www.w3.org/1999/xlink" content-type="dwc:institutional_code" xlink:title="Natural History Museum, London" xlink:href="http://grbio.org/institution/natural-history-museum-london" xlink:type="simple">NHMUK</named-content> 014026066: picture modified from <named-content xmlns:xlink="http://www.w3.org/1999/xlink" content-type="dwc:institutional_code" xlink:title="Natural History Museum, London" xlink:href="http://grbio.org/institution/natural-history-museum-london" xlink:type="simple">NHMUK</named-content> data portal) (<bold>F</bold>) <bold>A</bold> lateral habitus <bold>B</bold> dorsal habitus <bold>C</bold> face <bold>D</bold> lateral angle showing the omaulus and hind legs <bold>E</bold> female wandering on the marigold flower (<italic><tp:taxon-name><tp:taxon-name-part taxon-name-part-type="genus" reg="Tagetes">Tagetes</tp:taxon-name-part><tp:taxon-name-part taxon-name-part-type="species" reg="erecta">erecta</tp:taxon-name-part></tp:taxon-name></italic> L.), photographed by Andaman Kaosung <bold>F</bold> lateral habitus. Scale bars: 2 mm (<bold>A, B, D</bold>); 1 mm (<bold>C, F</bold>).</p></caption><graphic xmlns:xlink="http://www.w3.org/1999/xlink" xlink:href="zookeys-1186-235_article-95203__-g002.jpg" position="float" orientation="portrait" xlink:type="simple" id="oo_954856.jpg"><uri content-type="original_file" xlink:type="simple">https://binary.pensoft.net/fig/954856</uri></graphic></fig></tp:treatment-sec><tp:treatment-sec sec-type="remarks" id="SECID0EC6AE"><title>Remarks.</title><p>The knowledge on the Asian <italic><tp:taxon-name><tp:taxon-name-part taxon-name-part-type="genus" reg="Pycnanthidium">Pycnanthidium</tp:taxon-name-part></tp:taxon-name></italic> is relatively scant due to the limited material and the damages in type specimens such as in <italic><tp:taxon-name><tp:taxon-name-part taxon-name-part-type="genus" reg="Anthidiellum">Anthidiellum</tp:taxon-name-part><tp:taxon-name-part taxon-name-part-type="species" reg="ramakrishnae">ramakrishnae</tp:taxon-name-part></tp:taxon-name></italic> (Griswold, 2001), and with the materials of <italic><tp:taxon-name><tp:taxon-name-part taxon-name-part-type="genus" reg="Anthidiellum">A.</tp:taxon-name-part><tp:taxon-name-part taxon-name-part-type="species" reg="coronum">coronum</tp:taxon-name-part></tp:taxon-name></italic> (discussed below). The female holotype of <italic><tp:taxon-name><tp:taxon-name-part taxon-name-part-type="genus" reg="Anthidiellum">A.</tp:taxon-name-part><tp:taxon-name-part taxon-name-part-type="species" reg="latipes">latipes</tp:taxon-name-part></tp:taxon-name></italic> from Myanmar is also not in good condition, the head and most of the legs were missing while the mesosoma and metasoma were glued together.</p><p>There is a possibility that <italic><tp:taxon-name><tp:taxon-name-part taxon-name-part-type="genus" reg="Anthidiellum">A.</tp:taxon-name-part><tp:taxon-name-part taxon-name-part-type="species" reg="coronum">coronum</tp:taxon-name-part></tp:taxon-name></italic> (Wu, 2004) is a junior synonym of <italic><tp:taxon-name><tp:taxon-name-part taxon-name-part-type="genus" reg="Anthidiellum">A.</tp:taxon-name-part><tp:taxon-name-part taxon-name-part-type="species" reg="latipes">latipes</tp:taxon-name-part></tp:taxon-name></italic>, as the color patterns on the supraclypeal area (Fig. <xref ref-type="fig" rid="F2">2C</xref>), hindlegs (Fig. <xref ref-type="fig" rid="F2">2D</xref>), and the shape of enlarged hind basitarsus, with ~ 1.3 length/width ratio, are more or less similar. In addition, the Thai specimens and a specimen recorded from Myanmar (through iNaturalist) share similar maculation on the supraclypeal area as seen in <italic><tp:taxon-name><tp:taxon-name-part taxon-name-part-type="genus" reg="Anthidiellum">A.</tp:taxon-name-part><tp:taxon-name-part taxon-name-part-type="species" reg="coronum">coronum</tp:taxon-name-part></tp:taxon-name></italic>, including the presence of mesad process running along the upper rim of the antennal socket.</p></tp:treatment-sec><ref-list><ref id="B100"><mixed-citation xmlns:xlink="http://www.w3.org/1999/xlink" xlink:type="simple"><person-group><name name-style="western"><surname>Wu</surname><given-names>Y-R</given-names></name></person-group> (<year>1962</year>) Yunnan biological investigation report. <tp:taxon-name><tp:taxon-name-part taxon-name-part-type="superfamily">Apoidea</tp:taxon-name-part></tp:taxon-name> II, <tp:taxon-name><tp:taxon-name-part taxon-name-part-type="family">Megachilidae</tp:taxon-name-part></tp:taxon-name>, <tp:taxon-name><tp:taxon-name-part taxon-name-part-type="tribe">Anthidiini</tp:taxon-name-part></tp:taxon-name>. Acta Entomologica Sinica 11(Suppl.): 161–171. [Results of the zoological-botanical expedition in 1955–1957 to south-west China. Bees (<tp:taxon-name><tp:taxon-name-part taxon-name-part-type="superfamily">Apoidea</tp:taxon-name-part></tp:taxon-name>) II., <tp:taxon-name><tp:taxon-name-part taxon-name-part-type="tribe">Anthidiini</tp:taxon-name-part></tp:taxon-name> (<tp:taxon-name><tp:taxon-name-part taxon-name-part-type="family">Megachilidae</tp:taxon-name-part></tp:taxon-name>)] [in Chinese with Russian summary]</mixed-citation></ref><ref id="B102"><mixed-citation xmlns:xlink="http://www.w3.org/1999/xlink" xlink:type="simple"><person-group><name name-style="western"><surname>Wu</surname><given-names>Y-R</given-names></name><name name-style="western"><surname>He</surname><given-names>W</given-names></name><name name-style="western"><surname>Wang</surname><given-names>S-F</given-names></name></person-group> (<year>1988</year>) <source>Bee Fauna of Yunnan.</source><publisher-name>Yunnan Science &amp; Technology Press</publisher-name>, <publisher-loc>Kunming</publisher-loc>, <size units="page">131 pp</size>. [pls. i–vi.] [In Chinese]</mixed-citation></ref><ref id="B101"><mixed-citation xmlns:xlink="http://www.w3.org/1999/xlink" xlink:type="simple"><person-group><name name-style="western"><surname>Wu</surname><given-names>Y-R</given-names></name></person-group> (<year>2006</year>) <source>Fauna Sinica <tp:taxon-name><tp:taxon-name-part taxon-name-part-type="class">Insecta</tp:taxon-name-part></tp:taxon-name> (Vol. 44). <tp:taxon-name><tp:taxon-name-part taxon-name-part-type="order">Hymenoptera</tp:taxon-name-part></tp:taxon-name>. <tp:taxon-name><tp:taxon-name-part taxon-name-part-type="family">Megachilidae</tp:taxon-name-part></tp:taxon-name>.</source><publisher-name>Science Press</publisher-name>, <publisher-loc>Beijing</publisher-loc>, <size units="page">474 pp</size>. [In Chinese]</mixed-citation></ref><ref id="B64"><mixed-citation xmlns:xlink="http://www.w3.org/1999/xlink" xlink:type="simple"><person-group><name name-style="western"><surname>Niu</surname><given-names>Z-Q</given-names></name><name name-style="western"><surname>Ascher</surname><given-names>JS</given-names></name><name name-style="western"><surname>Luo</surname><given-names>A-R</given-names></name><name name-style="western"><surname>Griswold</surname><given-names>T</given-names></name><name name-style="western"><surname>Zhu</surname><given-names>C-D</given-names></name></person-group> (<year>2016</year>) <article-title>Revision of the <italic><tp:taxon-name><tp:taxon-name-part taxon-name-part-type="genus">Anthidiellum</tp:taxon-name-part></tp:taxon-name></italic> Cockerell, 1904 of China (<tp:taxon-name><tp:taxon-name-part taxon-name-part-type="order">Hymenoptera</tp:taxon-name-part></tp:taxon-name>, <tp:taxon-name><tp:taxon-name-part taxon-name-part-type="superfamily">Apoidea</tp:taxon-name-part></tp:taxon-name>, <tp:taxon-name><tp:taxon-name-part taxon-name-part-type="family">Megachilidae</tp:taxon-name-part></tp:taxon-name>, <tp:taxon-name><tp:taxon-name-part taxon-name-part-type="tribe">Anthidiini</tp:taxon-name-part></tp:taxon-name>).</article-title><source>Zootaxa</source><volume>4127</volume>(<issue>2</issue>): <fpage>327</fpage>–<lpage>344</lpage>. <ext-link xlink:href="10.11646/zootaxa.4127.2.5" ext-link-type="doi" xlink:type="simple">https://doi.org/10.11646/zootaxa.4127.2.5</ext-link></mixed-citation></ref><ref id="B36"><mixed-citation xmlns:xlink="http://www.w3.org/1999/xlink" xlink:type="simple">iNaturalist (<year>2023</year>) iNaturalist. <ext-link xlink:href="https://www.inaturalist.org" ext-link-type="uri" xlink:type="simple">https://www.inaturalist.org</ext-link> [Accessed 20 Mar 2023]</mixed-citation></ref><ref id="B31"><mixed-citation xmlns:xlink="http://www.w3.org/1999/xlink" xlink:type="simple"><person-group><name name-style="western"><surname>Griswold</surname><given-names>T</given-names></name></person-group> (<year>2001</year>) <article-title>Two new species of trap-nesting <tp:taxon-name><tp:taxon-name-part taxon-name-part-type="tribe">Anthidiini</tp:taxon-name-part></tp:taxon-name> (<tp:taxon-name><tp:taxon-name-part taxon-name-part-type="order">Hymenoptera</tp:taxon-name-part></tp:taxon-name>: <tp:taxon-name><tp:taxon-name-part taxon-name-part-type="family">Megachilidae</tp:taxon-name-part></tp:taxon-name>) from Sri Lanka.</article-title><source>Proceedings of the Entomological Society of Washington</source><volume>103</volume>(<issue>2</issue>): <fpage>269</fpage>–<lpage>273</lpage>.</mixed-citation></ref><ref id="B94"><mixed-citation xmlns:xlink="http://www.w3.org/1999/xlink" xlink:type="simple"><person-group><name name-style="western"><surname>Tran</surname><given-names>NT</given-names></name><name name-style="western"><surname>Engel</surname><given-names>MS</given-names></name><name name-style="western"><surname>Nguyen</surname><given-names>CQ</given-names></name><name name-style="western"><surname>Tran</surname><given-names>DD</given-names></name><name name-style="western"><surname>Nguyen</surname><given-names>LTP</given-names></name></person-group> (<year>2023</year>) <article-title>The bee genus <italic><tp:taxon-name><tp:taxon-name-part taxon-name-part-type="genus">Anthidiellum</tp:taxon-name-part></tp:taxon-name></italic> in Vietnam: Descriptions of five new species and the first male of <italic><tp:taxon-name><tp:taxon-name-part taxon-name-part-type="genus">Anthidiellum</tp:taxon-name-part><tp:taxon-name-part taxon-name-part-type="species">coronum</tp:taxon-name-part></tp:taxon-name></italic> (<tp:taxon-name><tp:taxon-name-part taxon-name-part-type="order">Hymenoptera</tp:taxon-name-part></tp:taxon-name>, <tp:taxon-name><tp:taxon-name-part taxon-name-part-type="family">Megachilidae</tp:taxon-name-part></tp:taxon-name>).</article-title><source>ZooKeys</source><volume>1144</volume>: <fpage>171</fpage>–<lpage>196</lpage>. <ext-link xlink:href="10.3897/zookeys.1144.98644" ext-link-type="doi" xlink:type="simple">https://doi.org/10.3897/zookeys.1144.98644</ext-link></mixed-citation></ref></ref-list></tp:taxon-treatment>
