# Supplementary material for: ﻿A review of the anthidiine bees (Apoidea, Megachilidae) in Thailand
Source: Zookeys. 2023 Dec 19;1186:235–84. doi: 10.3897/zookeys.1186.95203 (PMC10751944; doi:10.3897/zookeys.1186.95203)
Supplement: XML Treatment for Anthidiellum (Ranthidiellum) apicepilosum [file zookeys.1186.95203-treatment4.xml]

<!DOCTYPE tp:taxon-treatment
  PUBLIC "-//TaxonX//DTD Taxonomic Treatment Publishing DTD v0 20100105//EN" "tax-treatment-NSO.dtd">
<tp:taxon-treatment xmlns:tp="http://www.plazi.org/taxpub"><tp:treatment-meta><kwd-group><label>Taxon classification</label><kwd>
                <named-content content-type="kingdom">Animalia</named-content>
              </kwd><kwd>
                <named-content content-type="order">Hymenoptera</named-content>
              </kwd><kwd>
                <named-content content-type="family">Megachilidae</named-content>
              </kwd></kwd-group><mixed-citation publication-type="journal"><person-group><name><surname>Nalinrachatakan</surname><given-names>Pakorn</given-names></name><name><surname>Ascher</surname><given-names>John S.</given-names></name><name><surname>Kasparek</surname><given-names>Max</given-names></name><name><surname>Traiyasut</surname><given-names>Prapun</given-names></name><name><surname>Thanoosing</surname><given-names>Chawatat</given-names></name><name><surname>Warrit</surname><given-names>Natapot</given-names></name></person-group><article-title>﻿A review of the anthidiine bees (<tp:taxon-name><tp:taxon-name-part taxon-name-part-type="superfamily">Apoidea</tp:taxon-name-part></tp:taxon-name>, <tp:taxon-name><tp:taxon-name-part taxon-name-part-type="family">Megachilidae</tp:taxon-name-part></tp:taxon-name>) in Thailand</article-title><source>Zookeys</source><day>19</day><month>12</month><year>2023</year><volume>1186</volume><fpage>235</fpage><lpage>284</lpage><pub-id pub-id-type="doi">10.3897/zookeys.1186.95203</pub-id></mixed-citation></tp:treatment-meta><tp:nomenclature><label>﻿</label><tp:taxon-name><object-id xmlns:xlink="http://www.w3.org/1999/xlink" content-type="arpha" xlink:type="simple">01BF2C31-11F0-54B5-BA98-D944697DD364</object-id><tp:taxon-name-part taxon-name-part-type="genus" reg="Anthidiellum">Anthidiellum</tp:taxon-name-part> (<tp:taxon-name-part taxon-name-part-type="subgenus" reg="Ranthidiellum">Ranthidiellum</tp:taxon-name-part>) <tp:taxon-name-part taxon-name-part-type="species" reg="apicepilosum">apicepilosum</tp:taxon-name-part></tp:taxon-name><tp:taxon-authority>(Dover, 1929)</tp:taxon-authority><xref ref-type="fig" rid="F3">Fig. 3</xref><tp:nomenclature-citation-list><tp:nomenclature-citation><tp:taxon-name>
                  <tp:taxon-name-part taxon-name-part-type="genus" reg="Dianthidium">Dianthidium</tp:taxon-name-part>
                  <tp:taxon-name-part taxon-name-part-type="species" reg="apicepilosum">apicepilosum</tp:taxon-name-part>
                </tp:taxon-name><comment>Dover, 1929: 55 (♀). Holotype from “Khao Ram, Siam” [= Nakhon Si Thammarat, Thailand] (<named-content xmlns:xlink="http://www.w3.org/1999/xlink" content-type="dwc:institutional_code" xlink:title="Natural History Museum, London" xlink:href="http://grbio.org/institution/natural-history-museum-london" xlink:type="simple">NHMUK</named-content>, examined); photograph available at <ext-link xmlns:xlink="http://www.w3.org/1999/xlink" xlink:href="https://data.nhm.ac.uk/object/17eba820-1a7d-4175-a9f8-f367b04dbf94/1632960000000" ext-link-type="uri" xlink:type="simple">https://data.nhm.ac.uk/object/17eba820-1a7d-4175-a9f8-f367b04dbf94/1632960000000</ext-link>).</comment></tp:nomenclature-citation><tp:nomenclature-citation><tp:taxon-name>
                  <tp:taxon-name-part taxon-name-part-type="genus" reg="Dianthidium">Dianthidium</tp:taxon-name-part>
                  <tp:taxon-name-part taxon-name-part-type="species" reg="apicepilosum">apicepilosum</tp:taxon-name-part>
                </tp:taxon-name><comment>Dover: <xref ref-type="bibr" rid="B68">Pagden 1934</xref>: 490–492 (♂ nov.).</comment></tp:nomenclature-citation><tp:nomenclature-citation><tp:taxon-name><tp:taxon-name-part taxon-name-part-type="genus" reg="Anthidiellum">Anthidiellum</tp:taxon-name-part> (<tp:taxon-name-part taxon-name-part-type="subgenus" reg="Ranthidiellum">Ranthidiellum</tp:taxon-name-part>) <tp:taxon-name-part taxon-name-part-type="species" reg="apicepilosum">apicepilosum</tp:taxon-name-part></tp:taxon-name><comment>(Dover): <xref ref-type="bibr" rid="B71">Pasteels 1969</xref>: 48–49.</comment></tp:nomenclature-citation><tp:nomenclature-citation><tp:taxon-name>
                  <tp:taxon-name-part taxon-name-part-type="genus" reg="Anthidiellum">Anthidiellum</tp:taxon-name-part>
                </tp:taxon-name><comment>(<tp:taxon-name><tp:taxon-name-part taxon-name-part-type="genus" reg="Rhanthidiellum">Rhanthidiellum</tp:taxon-name-part></tp:taxon-name> [sic!]) <tp:taxon-name><tp:taxon-name-part taxon-name-part-type="genus" reg="Rhanthidiellum"/><tp:taxon-name-part taxon-name-part-type="species" reg="apicepilosum">apicepilosum</tp:taxon-name-part></tp:taxon-name> (Dover): <xref ref-type="bibr" rid="B72">Pasteels 1972</xref> (redescription): 103–106, unjustified emendation of <tp:taxon-name><tp:taxon-name-part taxon-name-part-type="genus" reg="Ranthidiellum">Ranthidiellum</tp:taxon-name-part></tp:taxon-name> Pasteels, 1969.</comment></tp:nomenclature-citation></tp:nomenclature-citation-list></tp:nomenclature><tp:treatment-sec sec-type="material" id="SECID0EIGAG"><title>Material examined.</title><p>1♀. Khao Ram, Siam [= <bold>Thailand</bold>: Nakhon Si Thammarat: Ronpibun, Khao Ramrome], 750–1200 [possibly altitude], 24 Feb. 1922, <italic><tp:taxon-name><tp:taxon-name-part taxon-name-part-type="genus" reg="Anthidium">Anthidium</tp:taxon-name-part><tp:taxon-name-part taxon-name-part-type="species" reg="apicepilosum">apicepilosum</tp:taxon-name-part></tp:taxon-name></italic> Dover, 1926 (holotype <named-content xmlns:xlink="http://www.w3.org/1999/xlink" content-type="dwc:institutional_code" xlink:title="Natural History Museum, London" xlink:href="http://grbio.org/institution/natural-history-museum-london" xlink:type="simple">NHMUK</named-content>: 014026685).</p></tp:treatment-sec><tp:treatment-sec sec-type="distribution" id="SECID0E6GAG"><title>Distribution.</title><p>Malaysia (Negeri Sembilan, Penang, Selangor), Thailand (Nakhon Si Thammarat). The species is rarely found, hence the records are based on the original designation (<xref ref-type="bibr" rid="B12">Dover 1929</xref>) and the additional report of their nest (<xref ref-type="bibr" rid="B68">Pagden 1934</xref>)</p></tp:treatment-sec><tp:treatment-sec sec-type="diagnosis" id="SECID0ENHAG"><title>Diagnosis.</title><p><italic><tp:taxon-name><tp:taxon-name-part taxon-name-part-type="genus" reg="Anthidiellum">Anthidiellum</tp:taxon-name-part><tp:taxon-name-part taxon-name-part-type="species" reg="apicepilosum">apicepilosum</tp:taxon-name-part></tp:taxon-name></italic> has a black body with distinct brownish coloration disrupted. Since only the female is known, the most comparable characters include the following: clypeus, scape, lower paraocular area, tegula, axilla, and the margin of scutellum brownish; scutum black; wing base conspicuously dark brown, clearly contrasting to apical hyaline parts on 1<sup>st</sup> submarginal cells; T1–T5 with reddish to brownish ferruginous apical band that becomes wider on the rear segments; T6 black; the rear of the metasoma covered with yellowish hairs; foreleg light brownish, generally brighter than in midleg and hindleg, which are almost black on their tibia and basitarsus. According to <xref ref-type="bibr" rid="B68">Pagden (1934)</xref> and <xref ref-type="bibr" rid="B72">Pasteels (1972)</xref>, the male is superficially similar to the female but has lighter ferruginous leg parts especially on midleg and hindleg; S5 with a marginal black comb (&gt; 60 teeth), gonoforceps bifid as in other <italic><tp:taxon-name><tp:taxon-name-part taxon-name-part-type="genus" reg="Ranthidiellum">Ranthidiellum</tp:taxon-name-part></tp:taxon-name></italic> species.</p></tp:treatment-sec><tp:treatment-sec sec-type="remarks" id="SECID0EPIAG"><title>Remarks.</title><p>This is the first species of <italic><tp:taxon-name><tp:taxon-name-part taxon-name-part-type="genus" reg="Ranthidiellum">Ranthidiellum</tp:taxon-name-part></tp:taxon-name></italic> that has been documented for its nesting biology (<xref ref-type="bibr" rid="B68">Pagden 1934</xref>). In morphology, the species is very close to <italic><tp:taxon-name><tp:taxon-name-part taxon-name-part-type="genus" reg="Anthidiellum">Anthidiellum</tp:taxon-name-part><tp:taxon-name-part taxon-name-part-type="species" reg="rufomaculatum">rufomaculatum</tp:taxon-name-part></tp:taxon-name></italic> (Cameron, 1902) with a minor difference in that the female holotype of “<italic><tp:taxon-name><tp:taxon-name-part taxon-name-part-type="genus" reg="Protoanthidium">Protoanthidium</tp:taxon-name-part><tp:taxon-name-part taxon-name-part-type="species" reg="rufomaculatum">rufomaculatum</tp:taxon-name-part></tp:taxon-name></italic>” [= <italic><tp:taxon-name><tp:taxon-name-part taxon-name-part-type="genus" reg="Anthidiellum">Anthidiellum</tp:taxon-name-part><tp:taxon-name-part taxon-name-part-type="species" reg="rufomaculatum">rufomaculatum</tp:taxon-name-part></tp:taxon-name></italic>, female from Kuching, Sarawak, Malaysia] has more minute paraocular marks, more slender marginal bands on its axilla and scutellum, and a reddish black translucent band present basally on the black integument of T1–T5. However, to confirm the status, there is no certain evidence that the males described by <xref ref-type="bibr" rid="B68">Pagden (1934)</xref> are the exact <italic><tp:taxon-name><tp:taxon-name-part taxon-name-part-type="genus" reg="Anthidiellum">Anthidiellum</tp:taxon-name-part><tp:taxon-name-part taxon-name-part-type="species" reg="apicepilosum">apicepilosum</tp:taxon-name-part></tp:taxon-name></italic>, even though the locality of Bakit Kutu, Selangor, is adjacent to the Negeri Sembilan, where the female paratype was caught (further discussion in <xref ref-type="bibr" rid="B63">Nalinrachatakan et al. 2021b</xref>).</p><fig id="F3" position="float" orientation="portrait"><object-id xmlns:xlink="http://www.w3.org/1999/xlink" content-type="doi" xlink:type="simple">10.3897/zookeys.1186.95203.figure3</object-id><object-id xmlns:xlink="http://www.w3.org/1999/xlink" content-type="arpha" xlink:type="simple">052A65F1-EA45-5C77-8281-1DC1A52CC697</object-id><label>Figure 3.</label><caption><p>Female holotype of <italic><tp:taxon-name><tp:taxon-name-part taxon-name-part-type="genus" reg="Anthidiellum">Anthidiellum</tp:taxon-name-part><tp:taxon-name-part taxon-name-part-type="species" reg="apicepilosum">apicepilosum</tp:taxon-name-part></tp:taxon-name></italic> (Dover, 1929) (<named-content xmlns:xlink="http://www.w3.org/1999/xlink" content-type="dwc:institutional_code" xlink:title="Natural History Museum, London" xlink:href="http://grbio.org/institution/natural-history-museum-london" xlink:type="simple">NHMUK</named-content>: 014026685) <bold>A</bold> lateral habitus <bold>B</bold> face <bold>C</bold> rear view of metasoma showing T6 <bold>D</bold> dorsal view and labels, modified from <named-content xmlns:xlink="http://www.w3.org/1999/xlink" content-type="dwc:institutional_code" xlink:title="Natural History Museum, London" xlink:href="http://grbio.org/institution/natural-history-museum-london" xlink:type="simple">NHMUK</named-content> data portal. Scale bars: 2 mm (<bold>A</bold>); 1 mm (<bold>B, C</bold>).</p></caption><graphic xmlns:xlink="http://www.w3.org/1999/xlink" xlink:href="zookeys-1186-235_article-95203__-g003.jpg" position="float" orientation="portrait" xlink:type="simple" id="oo_954857.jpg"><uri content-type="original_file" xlink:type="simple">https://binary.pensoft.net/fig/954857</uri></graphic></fig></tp:treatment-sec><ref-list><ref id="B68"><mixed-citation xmlns:xlink="http://www.w3.org/1999/xlink" xlink:type="simple"><person-group><name name-style="western"><surname>Pagden</surname><given-names>HT</given-names></name></person-group> (<year>1934</year>) <article-title>Biological notes on some Malayan aculeate <tp:taxon-name><tp:taxon-name-part taxon-name-part-type="order">Hymenoptera</tp:taxon-name-part></tp:taxon-name> III.</article-title><source>Journal of the Federated Malay States Museums</source><volume>17</volume>(<issue>3</issue>): <fpage>487</fpage>–<lpage>492</lpage>.</mixed-citation></ref><ref id="B71"><mixed-citation xmlns:xlink="http://www.w3.org/1999/xlink" xlink:type="simple"><person-group><name name-style="western"><surname>Pasteels</surname><given-names>JJ</given-names></name></person-group> (<year>1969</year>) <article-title>La systématique générique et subgénérique des <tp:taxon-name><tp:taxon-name-part taxon-name-part-type="subfamily">Anthidiinae</tp:taxon-name-part></tp:taxon-name> (<tp:taxon-name><tp:taxon-name-part taxon-name-part-type="order">Hymenoptera</tp:taxon-name-part></tp:taxon-name>, <tp:taxon-name><tp:taxon-name-part taxon-name-part-type="superfamily">Apoidea</tp:taxon-name-part></tp:taxon-name>, <tp:taxon-name><tp:taxon-name-part taxon-name-part-type="family">Megachilidae</tp:taxon-name-part></tp:taxon-name>) de l’Ancien Monde.</article-title><source>Mémoires de la Société royale d’entomologie de Belgique</source><volume>31</volume>: <fpage>1</fpage>–<lpage>148</lpage>.</mixed-citation></ref><ref id="B72"><mixed-citation xmlns:xlink="http://www.w3.org/1999/xlink" xlink:type="simple"><person-group><name name-style="western"><surname>Pasteels</surname><given-names>JJ</given-names></name></person-group> (<year>1972</year>) <article-title>Revision des <tp:taxon-name><tp:taxon-name-part taxon-name-part-type="subfamily">Anthidiinae</tp:taxon-name-part></tp:taxon-name> (<tp:taxon-name><tp:taxon-name-part taxon-name-part-type="order">Hymenoptera</tp:taxon-name-part></tp:taxon-name><tp:taxon-name><tp:taxon-name-part taxon-name-part-type="superfamily">Apoidea</tp:taxon-name-part></tp:taxon-name>) de la région Indo-Malaise.</article-title><source>Bulletin et Annales de la Société Royale Belge d’Entomologie</source><volume>108</volume>: <fpage>72</fpage>–<lpage>128</lpage>.</mixed-citation></ref><ref id="B12"><mixed-citation xmlns:xlink="http://www.w3.org/1999/xlink" xlink:type="simple"><person-group><name name-style="western"><surname>Dover</surname><given-names>C</given-names></name></person-group> (<year>1929</year>) <article-title>Wasps and bees of the Raffles Museum, Singapore.</article-title><source>Bulletin of Raffles Museum, Singapore</source><volume>2</volume>: <fpage>43</fpage>–<lpage>70</lpage>.</mixed-citation></ref><ref id="B63"><mixed-citation xmlns:xlink="http://www.w3.org/1999/xlink" xlink:type="simple"><person-group><name name-style="western"><surname>Nalinrachatakan</surname><given-names>P</given-names></name><name name-style="western"><surname>Traiyasut</surname><given-names>P</given-names></name><name name-style="western"><surname>Khongnak</surname><given-names>A</given-names></name><name name-style="western"><surname>Muangkam</surname><given-names>M</given-names></name><name name-style="western"><surname>Ascher</surname><given-names>JS</given-names></name><name name-style="western"><surname>Warrit</surname><given-names>N</given-names></name></person-group> (<year>2021b</year>) <article-title>The resin bee subgenus <tp:taxon-name><tp:taxon-name-part taxon-name-part-type="genus"/><tp:taxon-name-part taxon-name-part-type="subgenus">Ranthidiellum</tp:taxon-name-part></tp:taxon-name> in Thailand (<tp:taxon-name><tp:taxon-name-part taxon-name-part-type="family">Megachilidae</tp:taxon-name-part></tp:taxon-name>, <tp:taxon-name><tp:taxon-name-part taxon-name-part-type="tribe">Anthidiini</tp:taxon-name-part></tp:taxon-name>): Nesting biology, cleptoparasitism by <italic><tp:taxon-name><tp:taxon-name-part taxon-name-part-type="genus">Stelis</tp:taxon-name-part></tp:taxon-name></italic>, and new species.</article-title><source>ZooKeys</source><volume>1031</volume>: <fpage>161</fpage>–<lpage>182</lpage>. <ext-link xlink:href="10.3897/zookeys.1031.57836" ext-link-type="doi" xlink:type="simple">https://doi.org/10.3897/zookeys.1031.57836</ext-link></mixed-citation></ref></ref-list></tp:taxon-treatment>
