# Supplementary material for: ﻿A review of the anthidiine bees (Apoidea, Megachilidae) in Thailand
Source: Zookeys. 2023 Dec 19;1186:235–84. doi: 10.3897/zookeys.1186.95203 (PMC10751944; doi:10.3897/zookeys.1186.95203)
Supplement: XML Treatment for Anthidiellum (Ranthidiellum) ignotum [file zookeys.1186.95203-treatment5.xml]

<!DOCTYPE tp:taxon-treatment
  PUBLIC "-//TaxonX//DTD Taxonomic Treatment Publishing DTD v0 20100105//EN" "tax-treatment-NSO.dtd">
<tp:taxon-treatment xmlns:tp="http://www.plazi.org/taxpub"><tp:treatment-meta><kwd-group><label>Taxon classification</label><kwd>
                <named-content content-type="kingdom">Animalia</named-content>
              </kwd><kwd>
                <named-content content-type="order">Hymenoptera</named-content>
              </kwd><kwd>
                <named-content content-type="family">Megachilidae</named-content>
              </kwd></kwd-group><mixed-citation publication-type="journal"><person-group><name><surname>Nalinrachatakan</surname><given-names>Pakorn</given-names></name><name><surname>Ascher</surname><given-names>John S.</given-names></name><name><surname>Kasparek</surname><given-names>Max</given-names></name><name><surname>Traiyasut</surname><given-names>Prapun</given-names></name><name><surname>Thanoosing</surname><given-names>Chawatat</given-names></name><name><surname>Warrit</surname><given-names>Natapot</given-names></name></person-group><article-title>﻿A review of the anthidiine bees (<tp:taxon-name><tp:taxon-name-part taxon-name-part-type="superfamily">Apoidea</tp:taxon-name-part></tp:taxon-name>, <tp:taxon-name><tp:taxon-name-part taxon-name-part-type="family">Megachilidae</tp:taxon-name-part></tp:taxon-name>) in Thailand</article-title><source>Zookeys</source><day>19</day><month>12</month><year>2023</year><volume>1186</volume><fpage>235</fpage><lpage>284</lpage><pub-id pub-id-type="doi">10.3897/zookeys.1186.95203</pub-id></mixed-citation></tp:treatment-meta><tp:nomenclature><label>﻿</label><tp:taxon-name><object-id xmlns:xlink="http://www.w3.org/1999/xlink" content-type="arpha" xlink:type="simple">0BD827F4-FE0D-5AF3-BA72-D95AA35B0A5A</object-id><tp:taxon-name-part taxon-name-part-type="genus" reg="Anthidiellum">Anthidiellum</tp:taxon-name-part> (<tp:taxon-name-part taxon-name-part-type="subgenus" reg="Ranthidiellum">Ranthidiellum</tp:taxon-name-part>) <tp:taxon-name-part taxon-name-part-type="species" reg="ignotum">ignotum</tp:taxon-name-part></tp:taxon-name><tp:taxon-authority>Engel, 2009</tp:taxon-authority><xref ref-type="fig" rid="F4">Fig. 4A</xref><tp:nomenclature-citation-list><tp:nomenclature-citation><tp:taxon-name>
                  <tp:taxon-name-part taxon-name-part-type="genus" reg="Anthidiellum">Anthidiellum</tp:taxon-name-part>
                  <tp:taxon-name-part taxon-name-part-type="species" reg="ignotum">ignotum</tp:taxon-name-part>
                </tp:taxon-name><comment>Engel, 2009: 30–34, figs 1–3. (♀) Holotype from Sakaerat Environmental Research Area, Nakhon Ratchasima Province, Thailand (<abbrev xmlns:xlink="http://www.w3.org/1999/xlink" xlink:title="Snow Entomological Museum Collection, Lawrence, Kansas, USA" id="ABBRID0E1NAG" xlink:type="simple">SEMC</abbrev>, not examined).</comment></tp:nomenclature-citation><tp:nomenclature-citation><tp:taxon-name>
                  <tp:taxon-name-part taxon-name-part-type="genus" reg="Anthidiellum">Anthidiellum</tp:taxon-name-part>
                  <tp:taxon-name-part taxon-name-part-type="species" reg="ignotum">ignotum</tp:taxon-name-part>
                </tp:taxon-name><comment>Engel: <xref ref-type="bibr" rid="B89">Soh et al. 2016</xref>: 55 (♀); <xref ref-type="bibr" rid="B63">Nalinrachatakan et al. 2021b</xref>: 164–167, figs 2, 4 (right), 5 (right) (♀, ♂ nov.).</comment></tp:nomenclature-citation></tp:nomenclature-citation-list></tp:nomenclature><tp:treatment-sec sec-type="material" id="SECID0ETOAG"><title>Material examined.</title><p>(6♀, 1♂). Same specimens as in <xref ref-type="bibr" rid="B63">Nalinrachatakan et al. (2021b)</xref>.</p></tp:treatment-sec><tp:treatment-sec sec-type="Record from iNaturalist" id="SECID0E4OAG"><title>Record from iNaturalist</title><p><bold>(2023).</bold> Thailand: Chiang Mai, Mueang District, Suthep Subdistrict (<named-content xmlns:xlink="http://www.w3.org/1999/xlink" content-type="dwc:verbatimCoordinates" xlink:type="simple"><named-content content-type="geo-json" specific-use="{&#34;type&#34;:&#34;Point&#34;,&#34;coordinates&#34;:[98.924114,18.816797]}" id="NCID0EIPAG" xlink:type="simple">18°49'0.47"N, 98°55'26.81"E</named-content></named-content>) uploaded by ‘jackychiangmai’ on 27 Oct. 2022 (observation id: 140223648).</p></tp:treatment-sec><tp:treatment-sec sec-type="distribution" id="SECID0ENPAG"><title>Distribution.</title><p>Thailand (Chiang Mai, Nakhon Ratchasima, Phayao). The species is rare and appears to be endemic.</p></tp:treatment-sec><tp:treatment-sec sec-type="Floral association" id="SECID0ESPAG"><title>Floral association.</title><p>Plant family <tp:taxon-name><tp:taxon-name-part taxon-name-part-type="family">Amaranthaceae</tp:taxon-name-part></tp:taxon-name> (possibly <italic><tp:taxon-name><tp:taxon-name-part taxon-name-part-type="genus" reg="Achyranthes">Achyranthes</tp:taxon-name-part><tp:taxon-name-part taxon-name-part-type="species" reg="aspera">aspera</tp:taxon-name-part></tp:taxon-name></italic> L., commonly known as devil’s horsewhip), shown in the iNaturalist observation noted above. Also, the bee must mobilize plant resin as do other <italic><tp:taxon-name><tp:taxon-name-part taxon-name-part-type="genus" reg="Ranthidiellum">Ranthidiellum</tp:taxon-name-part></tp:taxon-name></italic> species (Pagden 1932; <xref ref-type="bibr" rid="B72">Pasteels 1972</xref>; <xref ref-type="bibr" rid="B63">Nalinrachatakan et al. 2021b</xref>).</p></tp:treatment-sec><tp:treatment-sec sec-type="remarks" id="SECID0EXQAG"><title>Remarks.</title><p><italic><tp:taxon-name><tp:taxon-name-part taxon-name-part-type="genus" reg="Anthidiellum">Anthidiellum</tp:taxon-name-part><tp:taxon-name-part taxon-name-part-type="species" reg="ignotum">ignotum</tp:taxon-name-part></tp:taxon-name></italic> has distinct sexual dimorphism in which the male particularly had its base coloration brighter, with a noticeable black facial mark. More details on the presence of <italic><tp:taxon-name><tp:taxon-name-part taxon-name-part-type="genus" reg="Ranthidiellum">Ranthidiellum</tp:taxon-name-part></tp:taxon-name></italic> species in Thailand and its variation were discussed in <xref ref-type="bibr" rid="B63">Nalinrachatakan et al. (2021b)</xref>.</p><fig id="F4" position="float" orientation="portrait"><object-id xmlns:xlink="http://www.w3.org/1999/xlink" content-type="doi" xlink:type="simple">10.3897/zookeys.1186.95203.figure4</object-id><object-id xmlns:xlink="http://www.w3.org/1999/xlink" content-type="arpha" xlink:type="simple">2B15AB39-B898-5DBC-ABE2-C36C9779A336</object-id><label>Figure 4.</label><caption><p>Comparing specimens of <tp:taxon-name><tp:taxon-name-part taxon-name-part-type="genus" reg="Anthidiellum">Anthidiellum</tp:taxon-name-part> (<tp:taxon-name-part taxon-name-part-type="subgenus" reg="Ranthidiellum">Ranthidiellum</tp:taxon-name-part>)</tp:taxon-name> recently collected from Thailand, and its cleptoparasite <bold>A</bold> female <italic><tp:taxon-name><tp:taxon-name-part taxon-name-part-type="genus" reg="Anthidiellum">Anthidiellum</tp:taxon-name-part><tp:taxon-name-part taxon-name-part-type="species" reg="ignotum">ignotum</tp:taxon-name-part></tp:taxon-name></italic> Engel, 2009 (BSRU-AA-1249) <bold>B</bold> female paratype of <italic><tp:taxon-name><tp:taxon-name-part taxon-name-part-type="genus" reg="Anthidiellum">Anthidiellum</tp:taxon-name-part><tp:taxon-name-part taxon-name-part-type="species" reg="phuchongense">phuchongense</tp:taxon-name-part></tp:taxon-name></italic> Nalinrachatakan &amp; Warrit, 2021 (BSRU-AB-0159) <bold>C</bold> male paratype of cleptoparasite <italic><tp:taxon-name><tp:taxon-name-part taxon-name-part-type="genus" reg="Stelis">Stelis</tp:taxon-name-part><tp:taxon-name-part taxon-name-part-type="species" reg="flavofuscinular">flavofuscinular</tp:taxon-name-part></tp:taxon-name></italic> Nalinrachatakan &amp; Warrit, 2021 (BSRU-AB-0156). Scale bar: 2 mm.</p></caption><graphic xmlns:xlink="http://www.w3.org/1999/xlink" xlink:href="zookeys-1186-235_article-95203__-g004.jpg" position="float" orientation="portrait" xlink:type="simple" id="oo_954858.jpg"><uri content-type="original_file" xlink:type="simple">https://binary.pensoft.net/fig/954858</uri></graphic></fig></tp:treatment-sec><ref-list><ref id="B89"><mixed-citation xmlns:xlink="http://www.w3.org/1999/xlink" xlink:type="simple"><person-group><name name-style="western"><surname>Soh</surname><given-names>EJ</given-names></name><name name-style="western"><surname>Soh</surname><given-names>ZW</given-names></name><name name-style="western"><surname>Chui</surname><given-names>S-X</given-names></name><name name-style="western"><surname>Ascher</surname><given-names>JS</given-names></name></person-group> (<year>2016</year>) <article-title>The bee tribe <tp:taxon-name><tp:taxon-name-part taxon-name-part-type="tribe">Anthidiini</tp:taxon-name-part></tp:taxon-name> in Singapore (<tp:taxon-name><tp:taxon-name-part taxon-name-part-type="clade">Anthophila</tp:taxon-name-part></tp:taxon-name>: <tp:taxon-name><tp:taxon-name-part taxon-name-part-type="family">Megachilidae</tp:taxon-name-part></tp:taxon-name>: <tp:taxon-name><tp:taxon-name-part taxon-name-part-type="tribe">Anthidiini</tp:taxon-name-part></tp:taxon-name>) with notes on the regional fauna.</article-title><source>Nature in Singapore</source><volume>9</volume>: <fpage>49</fpage>–<lpage>62</lpage>.</mixed-citation></ref><ref id="B63"><mixed-citation xmlns:xlink="http://www.w3.org/1999/xlink" xlink:type="simple"><person-group><name name-style="western"><surname>Nalinrachatakan</surname><given-names>P</given-names></name><name name-style="western"><surname>Traiyasut</surname><given-names>P</given-names></name><name name-style="western"><surname>Khongnak</surname><given-names>A</given-names></name><name name-style="western"><surname>Muangkam</surname><given-names>M</given-names></name><name name-style="western"><surname>Ascher</surname><given-names>JS</given-names></name><name name-style="western"><surname>Warrit</surname><given-names>N</given-names></name></person-group> (<year>2021b</year>) <article-title>The resin bee subgenus <tp:taxon-name><tp:taxon-name-part taxon-name-part-type="genus"/><tp:taxon-name-part taxon-name-part-type="subgenus">Ranthidiellum</tp:taxon-name-part></tp:taxon-name> in Thailand (<tp:taxon-name><tp:taxon-name-part taxon-name-part-type="family">Megachilidae</tp:taxon-name-part></tp:taxon-name>, <tp:taxon-name><tp:taxon-name-part taxon-name-part-type="tribe">Anthidiini</tp:taxon-name-part></tp:taxon-name>): Nesting biology, cleptoparasitism by <italic><tp:taxon-name><tp:taxon-name-part taxon-name-part-type="genus">Stelis</tp:taxon-name-part></tp:taxon-name></italic>, and new species.</article-title><source>ZooKeys</source><volume>1031</volume>: <fpage>161</fpage>–<lpage>182</lpage>. <ext-link xlink:href="10.3897/zookeys.1031.57836" ext-link-type="doi" xlink:type="simple">https://doi.org/10.3897/zookeys.1031.57836</ext-link></mixed-citation></ref><ref id="B72"><mixed-citation xmlns:xlink="http://www.w3.org/1999/xlink" xlink:type="simple"><person-group><name name-style="western"><surname>Pasteels</surname><given-names>JJ</given-names></name></person-group> (<year>1972</year>) <article-title>Revision des <tp:taxon-name><tp:taxon-name-part taxon-name-part-type="subfamily">Anthidiinae</tp:taxon-name-part></tp:taxon-name> (<tp:taxon-name><tp:taxon-name-part taxon-name-part-type="order">Hymenoptera</tp:taxon-name-part></tp:taxon-name><tp:taxon-name><tp:taxon-name-part taxon-name-part-type="superfamily">Apoidea</tp:taxon-name-part></tp:taxon-name>) de la région Indo-Malaise.</article-title><source>Bulletin et Annales de la Société Royale Belge d’Entomologie</source><volume>108</volume>: <fpage>72</fpage>–<lpage>128</lpage>.</mixed-citation></ref></ref-list></tp:taxon-treatment>
