# Supplementary material for: ﻿A review of the anthidiine bees (Apoidea, Megachilidae) in Thailand
Source: Zookeys. 2023 Dec 19;1186:235–84. doi: 10.3897/zookeys.1186.95203 (PMC10751944; doi:10.3897/zookeys.1186.95203)
Supplement: XML Treatment for Anthidiellum (Ranthidiellum) phuchongense [file zookeys.1186.95203-treatment6.xml]

<!DOCTYPE tp:taxon-treatment
  PUBLIC "-//TaxonX//DTD Taxonomic Treatment Publishing DTD v0 20100105//EN" "tax-treatment-NSO.dtd">
<tp:taxon-treatment xmlns:tp="http://www.plazi.org/taxpub"><tp:treatment-meta><kwd-group><label>Taxon classification</label><kwd>
                <named-content content-type="kingdom">Animalia</named-content>
              </kwd><kwd>
                <named-content content-type="order">Hymenoptera</named-content>
              </kwd><kwd>
                <named-content content-type="family">Megachilidae</named-content>
              </kwd></kwd-group><mixed-citation publication-type="journal"><person-group><name><surname>Nalinrachatakan</surname><given-names>Pakorn</given-names></name><name><surname>Ascher</surname><given-names>John S.</given-names></name><name><surname>Kasparek</surname><given-names>Max</given-names></name><name><surname>Traiyasut</surname><given-names>Prapun</given-names></name><name><surname>Thanoosing</surname><given-names>Chawatat</given-names></name><name><surname>Warrit</surname><given-names>Natapot</given-names></name></person-group><article-title>﻿A review of the anthidiine bees (<tp:taxon-name><tp:taxon-name-part taxon-name-part-type="superfamily">Apoidea</tp:taxon-name-part></tp:taxon-name>, <tp:taxon-name><tp:taxon-name-part taxon-name-part-type="family">Megachilidae</tp:taxon-name-part></tp:taxon-name>) in Thailand</article-title><source>Zookeys</source><day>19</day><month>12</month><year>2023</year><volume>1186</volume><fpage>235</fpage><lpage>284</lpage><pub-id pub-id-type="doi">10.3897/zookeys.1186.95203</pub-id></mixed-citation></tp:treatment-meta><tp:nomenclature><label>﻿</label><tp:taxon-name><object-id xmlns:xlink="http://www.w3.org/1999/xlink" content-type="arpha" xlink:type="simple">87DA9166-5AC1-591B-83F8-68F97ADE4798</object-id><tp:taxon-name-part taxon-name-part-type="genus" reg="Anthidiellum">Anthidiellum</tp:taxon-name-part> (<tp:taxon-name-part taxon-name-part-type="subgenus" reg="Ranthidiellum">Ranthidiellum</tp:taxon-name-part>) <tp:taxon-name-part taxon-name-part-type="species" reg="phuchongense">phuchongense</tp:taxon-name-part></tp:taxon-name><tp:taxon-authority>Nalinrachatakan &amp; Warrit, 2021</tp:taxon-authority><xref ref-type="fig" rid="F4">Fig. 4B</xref><tp:nomenclature-citation-list><tp:nomenclature-citation><tp:taxon-name><tp:taxon-name-part taxon-name-part-type="genus" reg="Anthidiellum">Anthidiellum</tp:taxon-name-part> (<tp:taxon-name-part taxon-name-part-type="subgenus" reg="Ranthidiellum">Ranthidiellum</tp:taxon-name-part>) <tp:taxon-name-part taxon-name-part-type="species" reg="phuchongensis">phuchongensis</tp:taxon-name-part></tp:taxon-name><comment>Nalinrachatakan &amp; Warrit in <xref ref-type="bibr" rid="B63">Nalinrachatakan et al. 2021b</xref>: 167–171, see figs 3, 4 (left), 5 (left). (♀, ♂) Male holotype and female paratypes from Ubon Ratchathani, Thailand.</comment></tp:nomenclature-citation></tp:nomenclature-citation-list></tp:nomenclature><tp:treatment-sec sec-type="material" id="SECID0EUVAG"><title>Material examined.</title><p>(5♀, 1♂). Same specimens as in <xref ref-type="bibr" rid="B63">Nalinrachatakan et al. (2021b)</xref>. Holotype was transferred to <named-content xmlns:xlink="http://www.w3.org/1999/xlink" content-type="dwc:institutional_code" xlink:title="Natural History Museum, London" xlink:href="http://grbio.org/institution/natural-history-museum-london" xlink:type="simple">NHMUK</named-content> in April 2023..</p></tp:treatment-sec><tp:treatment-sec sec-type="distribution" id="SECID0ECWAG"><title>Distribution.</title><p>Thailand (Ubon Ratchathani). From a survey in other adjacent national parks in Ubon Ratchathani, there is evidence that <italic><tp:taxon-name><tp:taxon-name-part taxon-name-part-type="genus" reg="Ranthidiellum">Ranthidiellum</tp:taxon-name-part></tp:taxon-name></italic> is present through an abandoned nest with collapsed structures (i.e., resin became opaque, whitish, and the entrance apically fractured).</p></tp:treatment-sec><tp:treatment-sec sec-type="Floral association" id="SECID0EPWAG"><title>Floral association.</title><p>Mobilizing the resin of plants in the family <tp:taxon-name><tp:taxon-name-part taxon-name-part-type="family">Dipterocarpaceae</tp:taxon-name-part></tp:taxon-name>, possibly <italic><tp:taxon-name><tp:taxon-name-part taxon-name-part-type="genus" reg="Dipterocarpus">Dipterocarpus</tp:taxon-name-part><tp:taxon-name-part taxon-name-part-type="species" reg="obtusifolius">obtusifolius</tp:taxon-name-part></tp:taxon-name></italic> Teijsm. ex Miq., which is broadly distributed along their nesting habitats.</p></tp:treatment-sec><tp:treatment-sec sec-type="Bee cleptoparasites" id="SECID0EFXAG"><title>Bee cleptoparasites.</title><p><italic><tp:taxon-name><tp:taxon-name-part taxon-name-part-type="genus" reg="Stelis">Stelis</tp:taxon-name-part><tp:taxon-name-part taxon-name-part-type="species" reg="flavofuscinular">flavofuscinular</tp:taxon-name-part></tp:taxon-name></italic> Nalinrachatakan &amp; Warrit, 2021.</p></tp:treatment-sec><tp:treatment-sec sec-type="remarks" id="SECID0EWXAG"><title>Remarks.</title><p>The species-group name <italic><tp:taxon-name><tp:taxon-name-part taxon-name-part-type="genus" reg="Anthidiellum"/><tp:taxon-name-part taxon-name-part-type="species" reg="phuchongensis">phuchongensis</tp:taxon-name-part></tp:taxon-name></italic> is changed to <italic><tp:taxon-name><tp:taxon-name-part taxon-name-part-type="genus" reg="Anthidiellum"/><tp:taxon-name-part taxon-name-part-type="species" reg="phuchongense">phuchongense</tp:taxon-name-part></tp:taxon-name></italic> following a mandatory change for gender agreement under ICZN article 34.2. The species was discovered to build its nest in a dipterocarp forest in Phu Chong Na Yoy National Park, in a preexisting hole near water stream. Their nesting structures are unique, with a distinct downwardly curved, resinous, translucent tube. Further details of its nesting biology and morphology variations were discussed in <xref ref-type="bibr" rid="B63">Nalinrachatakan et al. (2021b)</xref>.</p></tp:treatment-sec><tp:treatment-sec><!--Section generated to contain objects referenced in tp:taxon-treatment.--><fig id="F4" position="float" orientation="portrait"><object-id xmlns:xlink="http://www.w3.org/1999/xlink" content-type="doi" xlink:type="simple">10.3897/zookeys.1186.95203.figure4</object-id><object-id xmlns:xlink="http://www.w3.org/1999/xlink" content-type="arpha" xlink:type="simple">2B15AB39-B898-5DBC-ABE2-C36C9779A336</object-id><label>Figure 4.</label><caption><p>Comparing specimens of <tp:taxon-name><tp:taxon-name-part taxon-name-part-type="genus" reg="Anthidiellum">Anthidiellum</tp:taxon-name-part> (<tp:taxon-name-part taxon-name-part-type="subgenus" reg="Ranthidiellum">Ranthidiellum</tp:taxon-name-part>)</tp:taxon-name> recently collected from Thailand, and its cleptoparasite <bold>A</bold> female <italic><tp:taxon-name><tp:taxon-name-part taxon-name-part-type="genus" reg="Anthidiellum">Anthidiellum</tp:taxon-name-part><tp:taxon-name-part taxon-name-part-type="species" reg="ignotum">ignotum</tp:taxon-name-part></tp:taxon-name></italic> Engel, 2009 (BSRU-AA-1249) <bold>B</bold> female paratype of <italic><tp:taxon-name><tp:taxon-name-part taxon-name-part-type="genus" reg="Anthidiellum">Anthidiellum</tp:taxon-name-part><tp:taxon-name-part taxon-name-part-type="species" reg="phuchongense">phuchongense</tp:taxon-name-part></tp:taxon-name></italic> Nalinrachatakan &amp; Warrit, 2021 (BSRU-AB-0159) <bold>C</bold> male paratype of cleptoparasite <italic><tp:taxon-name><tp:taxon-name-part taxon-name-part-type="genus" reg="Stelis">Stelis</tp:taxon-name-part><tp:taxon-name-part taxon-name-part-type="species" reg="flavofuscinular">flavofuscinular</tp:taxon-name-part></tp:taxon-name></italic> Nalinrachatakan &amp; Warrit, 2021 (BSRU-AB-0156). Scale bar: 2 mm.</p></caption><graphic xmlns:xlink="http://www.w3.org/1999/xlink" xlink:href="zookeys-1186-235_article-95203__-g004.jpg" position="float" orientation="portrait" xlink:type="simple" id="oo_954858.jpg"><uri content-type="original_file" xlink:type="simple">https://binary.pensoft.net/fig/954858</uri></graphic></fig></tp:treatment-sec><ref-list><ref id="B63"><mixed-citation xmlns:xlink="http://www.w3.org/1999/xlink" xlink:type="simple"><person-group><name name-style="western"><surname>Nalinrachatakan</surname><given-names>P</given-names></name><name name-style="western"><surname>Traiyasut</surname><given-names>P</given-names></name><name name-style="western"><surname>Khongnak</surname><given-names>A</given-names></name><name name-style="western"><surname>Muangkam</surname><given-names>M</given-names></name><name name-style="western"><surname>Ascher</surname><given-names>JS</given-names></name><name name-style="western"><surname>Warrit</surname><given-names>N</given-names></name></person-group> (<year>2021b</year>) <article-title>The resin bee subgenus <tp:taxon-name><tp:taxon-name-part taxon-name-part-type="genus"/><tp:taxon-name-part taxon-name-part-type="subgenus">Ranthidiellum</tp:taxon-name-part></tp:taxon-name> in Thailand (<tp:taxon-name><tp:taxon-name-part taxon-name-part-type="family">Megachilidae</tp:taxon-name-part></tp:taxon-name>, <tp:taxon-name><tp:taxon-name-part taxon-name-part-type="tribe">Anthidiini</tp:taxon-name-part></tp:taxon-name>): Nesting biology, cleptoparasitism by <italic><tp:taxon-name><tp:taxon-name-part taxon-name-part-type="genus">Stelis</tp:taxon-name-part></tp:taxon-name></italic>, and new species.</article-title><source>ZooKeys</source><volume>1031</volume>: <fpage>161</fpage>–<lpage>182</lpage>. <ext-link xlink:href="10.3897/zookeys.1031.57836" ext-link-type="doi" xlink:type="simple">https://doi.org/10.3897/zookeys.1031.57836</ext-link></mixed-citation></ref></ref-list></tp:taxon-treatment>
