# Supplementary material for: ﻿A review of the anthidiine bees (Apoidea, Megachilidae) in Thailand
Source: Zookeys. 2023 Dec 19;1186:235–84. doi: 10.3897/zookeys.1186.95203 (PMC10751944; doi:10.3897/zookeys.1186.95203)
Supplement: XML Treatment for Bathanthidium [file zookeys.1186.95203-treatment7.xml]

<!DOCTYPE tp:taxon-treatment
  PUBLIC "-//TaxonX//DTD Taxonomic Treatment Publishing DTD v0 20100105//EN" "tax-treatment-NSO.dtd">
<tp:taxon-treatment xmlns:tp="http://www.plazi.org/taxpub"><tp:treatment-meta><kwd-group><label>Taxon classification</label><kwd>
                <named-content content-type="kingdom">Animalia</named-content>
              </kwd><kwd>
                <named-content content-type="order">Hymenoptera</named-content>
              </kwd><kwd>
                <named-content content-type="family">Megachilidae</named-content>
              </kwd></kwd-group><mixed-citation publication-type="journal"><person-group><name><surname>Nalinrachatakan</surname><given-names>Pakorn</given-names></name><name><surname>Ascher</surname><given-names>John S.</given-names></name><name><surname>Kasparek</surname><given-names>Max</given-names></name><name><surname>Traiyasut</surname><given-names>Prapun</given-names></name><name><surname>Thanoosing</surname><given-names>Chawatat</given-names></name><name><surname>Warrit</surname><given-names>Natapot</given-names></name></person-group><article-title>﻿A review of the anthidiine bees (<tp:taxon-name><tp:taxon-name-part taxon-name-part-type="superfamily">Apoidea</tp:taxon-name-part></tp:taxon-name>, <tp:taxon-name><tp:taxon-name-part taxon-name-part-type="family">Megachilidae</tp:taxon-name-part></tp:taxon-name>) in Thailand</article-title><source>Zookeys</source><day>19</day><month>12</month><year>2023</year><volume>1186</volume><fpage>235</fpage><lpage>284</lpage><pub-id pub-id-type="doi">10.3897/zookeys.1186.95203</pub-id></mixed-citation></tp:treatment-meta><tp:nomenclature><label>﻿</label><tp:taxon-name>
              <object-id xmlns:xlink="http://www.w3.org/1999/xlink" content-type="arpha" xlink:type="simple">212F85FB-FADA-503B-98E0-F6547EEDD557</object-id>
              <tp:taxon-name-part taxon-name-part-type="genus" reg="Bathanthidium">Bathanthidium</tp:taxon-name-part>
            </tp:taxon-name><tp:taxon-authority>Mavromovstakis, 1953</tp:taxon-authority><tp:nomenclature-citation-list><tp:nomenclature-citation><tp:taxon-name>
                  <tp:taxon-name-part taxon-name-part-type="genus" reg="Bathanthidium">Bathanthidium</tp:taxon-name-part>
                </tp:taxon-name><comment>Mavromoustakis, 1953: 837. Type species: <tp:taxon-name><tp:taxon-name-part taxon-name-part-type="genus" reg="Dianthidium">Dianthidium</tp:taxon-name-part><tp:taxon-name-part taxon-name-part-type="species" reg="bifoveolatum">bifoveolatum</tp:taxon-name-part></tp:taxon-name> Alfken, 1937, by original designation.</comment></tp:nomenclature-citation></tp:nomenclature-citation-list></tp:nomenclature><tp:treatment-sec sec-type="notes" id="SECID0EJ1AG"><title>Note.</title><p><italic><tp:taxon-name><tp:taxon-name-part taxon-name-part-type="genus" reg="Bathanthidium">Bathanthidium</tp:taxon-name-part></tp:taxon-name></italic> is an Asiatic genus consisting of small to medium-sized species that are mostly found in China. They come with almost black body and distinct yellow maculation (see Fig. <xref ref-type="fig" rid="F5">5</xref>); face without juxta-antennal carina (Fig. <xref ref-type="fig" rid="F5">5E</xref>), preoccipital ridge and omaulus not carinate; if omaular carina present, then it does not continue to the venter; presence of propodeal fovea behind propodeal spiracle. The genus was revised by <xref ref-type="bibr" rid="B65">Niu et al. (2019)</xref>.</p><fig id="F5" position="float" orientation="portrait"><object-id xmlns:xlink="http://www.w3.org/1999/xlink" content-type="doi" xlink:type="simple">10.3897/zookeys.1186.95203.figure5</object-id><object-id xmlns:xlink="http://www.w3.org/1999/xlink" content-type="arpha" xlink:type="simple">394D9C70-85B2-5416-84A0-753C56D0245D</object-id><label>Figure 5.</label><caption><p>Type specimen of <italic><tp:taxon-name><tp:taxon-name-part taxon-name-part-type="genus" reg="Stelis">Stelis</tp:taxon-name-part><tp:taxon-name-part taxon-name-part-type="species" reg="siamensis">siamensis</tp:taxon-name-part></tp:taxon-name></italic> Friese, 1904, male, from Nan province, Thailand, which was recently synonymized with <tp:taxon-name><tp:taxon-name-part taxon-name-part-type="genus" reg="Bathanthidium">Bathanthidium</tp:taxon-name-part> (<tp:taxon-name-part taxon-name-part-type="subgenus" reg="Manthidium">Manthidium</tp:taxon-name-part>) <tp:taxon-name-part taxon-name-part-type="species" reg="binghami">binghami</tp:taxon-name-part></tp:taxon-name> (Friese, 1901) <bold>A</bold> lateral view <bold>B</bold> dorsal view <bold>C</bold> posterior angle of metasoma <bold>D</bold> original label <bold>E</bold> face <bold>F</bold> dorsal of metasoma. Scale bars: 1 mm.</p></caption><graphic xmlns:xlink="http://www.w3.org/1999/xlink" xlink:href="zookeys-1186-235_article-95203__-g005.jpg" position="float" orientation="portrait" xlink:type="simple" id="oo_954859.jpg"><uri content-type="original_file" xlink:type="simple">https://binary.pensoft.net/fig/954859</uri></graphic></fig></tp:treatment-sec><ref-list><ref id="B65"><mixed-citation xmlns:xlink="http://www.w3.org/1999/xlink" xlink:type="simple"><person-group><name name-style="western"><surname>Niu</surname><given-names>Z-Q</given-names></name><name name-style="western"><surname>Ascher</surname><given-names>JS</given-names></name><name name-style="western"><surname>Griswold</surname><given-names>T</given-names></name><name name-style="western"><surname>Zhu</surname><given-names>C-D</given-names></name></person-group> (<year>2019</year>) <article-title>Revision of the bee genus <italic><tp:taxon-name><tp:taxon-name-part taxon-name-part-type="genus">Bathanthidium</tp:taxon-name-part></tp:taxon-name></italic> Mavromoustakis (<tp:taxon-name><tp:taxon-name-part taxon-name-part-type="order">Hymenoptera</tp:taxon-name-part></tp:taxon-name>: <tp:taxon-name><tp:taxon-name-part taxon-name-part-type="superfamily">Apoidea</tp:taxon-name-part></tp:taxon-name>: <tp:taxon-name><tp:taxon-name-part taxon-name-part-type="family">Megachilidae</tp:taxon-name-part></tp:taxon-name>: <tp:taxon-name><tp:taxon-name-part taxon-name-part-type="tribe">Anthidiini</tp:taxon-name-part></tp:taxon-name>) with description of a new species from China.</article-title><source>Zootaxa</source><volume>4657</volume>(<issue>1</issue>): <fpage>97</fpage>–<lpage>116</lpage>. <ext-link xlink:href="10.11646/zootaxa.4657.1.3" ext-link-type="doi" xlink:type="simple">https://doi.org/10.11646/zootaxa.4657.1.3</ext-link></mixed-citation></ref></ref-list></tp:taxon-treatment>
