# Supplementary material for: ﻿A review of the anthidiine bees (Apoidea, Megachilidae) in Thailand
Source: Zookeys. 2023 Dec 19;1186:235–84. doi: 10.3897/zookeys.1186.95203 (PMC10751944; doi:10.3897/zookeys.1186.95203)
Supplement: XML Treatment for Bathanthidium (Manthidium) binghami [file zookeys.1186.95203-treatment8.xml]

<!DOCTYPE tp:taxon-treatment
  PUBLIC "-//TaxonX//DTD Taxonomic Treatment Publishing DTD v0 20100105//EN" "tax-treatment-NSO.dtd">
<tp:taxon-treatment xmlns:tp="http://www.plazi.org/taxpub"><tp:treatment-meta><kwd-group><label>Taxon classification</label><kwd>
                <named-content content-type="kingdom">Animalia</named-content>
              </kwd><kwd>
                <named-content content-type="order">Hymenoptera</named-content>
              </kwd><kwd>
                <named-content content-type="family">Megachilidae</named-content>
              </kwd></kwd-group><mixed-citation publication-type="journal"><person-group><name><surname>Nalinrachatakan</surname><given-names>Pakorn</given-names></name><name><surname>Ascher</surname><given-names>John S.</given-names></name><name><surname>Kasparek</surname><given-names>Max</given-names></name><name><surname>Traiyasut</surname><given-names>Prapun</given-names></name><name><surname>Thanoosing</surname><given-names>Chawatat</given-names></name><name><surname>Warrit</surname><given-names>Natapot</given-names></name></person-group><article-title>﻿A review of the anthidiine bees (<tp:taxon-name><tp:taxon-name-part taxon-name-part-type="superfamily">Apoidea</tp:taxon-name-part></tp:taxon-name>, <tp:taxon-name><tp:taxon-name-part taxon-name-part-type="family">Megachilidae</tp:taxon-name-part></tp:taxon-name>) in Thailand</article-title><source>Zookeys</source><day>19</day><month>12</month><year>2023</year><volume>1186</volume><fpage>235</fpage><lpage>284</lpage><pub-id pub-id-type="doi">10.3897/zookeys.1186.95203</pub-id></mixed-citation></tp:treatment-meta><tp:nomenclature><label>﻿</label><tp:taxon-name><object-id xmlns:xlink="http://www.w3.org/1999/xlink" content-type="arpha" xlink:type="simple">131ED9B8-87B5-5432-BEA5-3291FCA0DFCC</object-id><tp:taxon-name-part taxon-name-part-type="genus" reg="Bathanthidium">Bathanthidium</tp:taxon-name-part> (<tp:taxon-name-part taxon-name-part-type="subgenus" reg="Manthidium">Manthidium</tp:taxon-name-part>) <tp:taxon-name-part taxon-name-part-type="species" reg="binghami">binghami</tp:taxon-name-part></tp:taxon-name><tp:taxon-authority>(Friese, 1901)</tp:taxon-authority><xref ref-type="fig" rid="F5">Fig. 5</xref><tp:nomenclature-citation-list><tp:nomenclature-citation><tp:taxon-name>
                  <tp:taxon-name-part taxon-name-part-type="genus" reg="Anthidium">Anthidium</tp:taxon-name-part>
                  <tp:taxon-name-part taxon-name-part-type="species" reg="fraternum">fraternum</tp:taxon-name-part>
                </tp:taxon-name><comment>Bingham, 1897 (nec <xref ref-type="bibr" rid="B74">Pérez 1895</xref>): 495 (♀). Holotype from Tenasserim, Myanmar, image also examined in <named-content xmlns:xlink="http://www.w3.org/1999/xlink" content-type="dwc:institutional_code" xlink:title="Natural History Museum, London" xlink:href="http://grbio.org/institution/natural-history-museum-london" xlink:type="simple">NHMUK</named-content> under <ext-link xmlns:xlink="http://www.w3.org/1999/xlink" xlink:href="https://data.nhm.ac.uk/media/02e0fc5c-8359-4414-89a1-7d0a53aeded3" ext-link-type="uri" xlink:type="simple">https://data.nhm.ac.uk/media/02e0fc5c-8359-4414-89a1-7d0a53aeded3</ext-link>.</comment></tp:nomenclature-citation><tp:nomenclature-citation><tp:taxon-name>
                  <tp:taxon-name-part taxon-name-part-type="genus" reg="Anthidium">Anthidium</tp:taxon-name-part>
                  <tp:taxon-name-part taxon-name-part-type="species" reg="binghami">binghami</tp:taxon-name-part>
                </tp:taxon-name><comment>Friese, 1901: 224, replacement name for <tp:taxon-name><tp:taxon-name-part taxon-name-part-type="genus" reg="Anthidium">Anthidium</tp:taxon-name-part><tp:taxon-name-part taxon-name-part-type="species" reg="fraternum">fraternum</tp:taxon-name-part></tp:taxon-name> Bingham, 1897.</comment></tp:nomenclature-citation><tp:nomenclature-citation><tp:taxon-name>
                  <tp:taxon-name-part taxon-name-part-type="genus" reg="Manthidium">Manthidium</tp:taxon-name-part>
                  <tp:taxon-name-part taxon-name-part-type="species" reg="binghami">binghami</tp:taxon-name-part>
                </tp:taxon-name><comment>(Friese, 1901): <xref ref-type="bibr" rid="B71">Pasteels 1969</xref>: 43.</comment></tp:nomenclature-citation><tp:nomenclature-citation><tp:taxon-name>
                  <tp:taxon-name-part taxon-name-part-type="genus" reg="Stelis">Stelis</tp:taxon-name-part>
                  <tp:taxon-name-part taxon-name-part-type="species" reg="siamensis">siamensis</tp:taxon-name-part>
                </tp:taxon-name><comment>Friese, 1925: 40 (♂). Holotype from “Siam bei Hinlap” [= Nan province, Thailand] (<named-content xmlns:xlink="http://www.w3.org/1999/xlink" content-type="dwc:institutional_code" xlink:title="Natural History Museum, Berlin, Germany" xlink:href="http://grbio.org/institution/museum-f%C3%BCr-naturkunde-berlin-zoological-collections" xlink:type="simple">ZMB</named-content>, examined).</comment></tp:nomenclature-citation><tp:nomenclature-citation><tp:taxon-name>
                  <tp:taxon-name-part taxon-name-part-type="genus" reg="Paraanthidium">Paraanthidium</tp:taxon-name-part>
                  <tp:taxon-name-part taxon-name-part-type="species" reg="concavum">concavum</tp:taxon-name-part>
                </tp:taxon-name><comment>Wu, 1962: 164 (♂). Holotype from China, Yunnan, Xishuangbanna (IZCAS: Institute of Zoology, Chinese Academy of Sciences, images examined).</comment></tp:nomenclature-citation><tp:nomenclature-citation><tp:taxon-name><tp:taxon-name-part taxon-name-part-type="genus" reg="Trachusa">Trachusa</tp:taxon-name-part> (<tp:taxon-name-part taxon-name-part-type="subgenus" reg="Paraanthidium">Paraanthidium</tp:taxon-name-part>) <tp:taxon-name-part taxon-name-part-type="species" reg="concavum">concavum</tp:taxon-name-part></tp:taxon-name><comment>(Wu, 1962): <xref ref-type="bibr" rid="B101">Wu 2006</xref>: 174, ♂ (key), 184, ♂ (redescription), fig. 100a–e.</comment></tp:nomenclature-citation><tp:nomenclature-citation><tp:taxon-name><tp:taxon-name-part taxon-name-part-type="genus" reg="Bathanthidium">Bathanthidium</tp:taxon-name-part> (<tp:taxon-name-part taxon-name-part-type="subgenus" reg="Manthidium">Manthidium</tp:taxon-name-part>) <tp:taxon-name-part taxon-name-part-type="species" reg="binghami">binghami</tp:taxon-name-part></tp:taxon-name><comment>(Friese, 1901): <xref ref-type="bibr" rid="B80">Rasmussen and Ascher 2008</xref>: 30; <xref ref-type="bibr" rid="B65">Niu et al. 2019</xref>: 106, fig. 8A–H; <xref ref-type="bibr" rid="B85">Sardar et al. 2022</xref>: 78, fig. 6.</comment></tp:nomenclature-citation></tp:nomenclature-citation-list></tp:nomenclature><tp:treatment-sec sec-type="material" id="SECID0ESCBG"><title>Material examined.</title><p>(2♂). <bold>India</bold>: 1♂, West Bengal, Buxa Tiger Reserve, 22 miles, East Damanpur (<named-content xmlns:xlink="http://www.w3.org/1999/xlink" content-type="dwc:verbatimCoordinates" xlink:type="simple"><named-content content-type="geo-json" specific-use="{&#34;type&#34;:&#34;Point&#34;,&#34;coordinates&#34;:[89.560550,26.617783]}" id="NCID0E4CBG" xlink:type="simple">26°37.067'N, 89°33.633'E</named-content></named-content>), 27 Mar. 2019, A. Rameshkumar (<abbrev xmlns:xlink="http://www.w3.org/1999/xlink" xlink:title="Zoological Survey of India" id="ABBRID0ECDBG" xlink:type="simple">ZSI</abbrev>) as in Sadar et al. (2022). <bold>Thailand</bold>: 1♂, Siam [= Thailand], Hinlap [= Nan province, “Hinlap” must refer to the area of “Baan Hinlap”, or “Huai Hinlap reservoir” as currently named (not in Chaiyaphum province) in Pua district, Sila lang Subdistrict], Januar [= January], H. Fruhstorfer, <italic><tp:taxon-name><tp:taxon-name-part taxon-name-part-type="genus" reg="Stelis">Stelis</tp:taxon-name-part><tp:taxon-name-part taxon-name-part-type="species" reg="siamensis">siamensis</tp:taxon-name-part></tp:taxon-name></italic>, ♂, 1904, Friese det., Type (<named-content xmlns:xlink="http://www.w3.org/1999/xlink" content-type="dwc:institutional_code" xlink:title="Natural History Museum, Berlin, Germany" xlink:href="http://grbio.org/institution/museum-f%C3%BCr-naturkunde-berlin-zoological-collections" xlink:type="simple">ZMB</named-content>).</p></tp:treatment-sec><tp:treatment-sec sec-type="Records from iNaturalist" id="SECID0EXDBG"><title>Records from iNaturalist</title><p><bold>(2023).</bold> Thailand: Chiang Mai Province, Chiang Dao District, (<named-content xmlns:xlink="http://www.w3.org/1999/xlink" content-type="dwc:verbatimCoordinates" xlink:type="simple"><named-content content-type="geo-json" specific-use="{&#34;type&#34;:&#34;Point&#34;,&#34;coordinates&#34;:[98.921472,19.412306]}" id="NCID0ECEBG" xlink:type="simple">19°24'44.3"N, 98°55'17.3"E</named-content></named-content>) observed by ‘charlieglasser’ on 23 Mar 2023 (observation id: 160344574 and 160340826).</p></tp:treatment-sec><tp:treatment-sec sec-type="distribution" id="SECID0EHEBG"><title>Distribution.</title><p>China (Yunnan), India (Sikkim, West Bengal), Myanmar (Tenasserim), Thailand (Chiang Mai (new record from <xref ref-type="bibr" rid="B36">iNaturalist 2023</xref>), Nan), Laos (Luang Prabang).</p></tp:treatment-sec><tp:treatment-sec sec-type="diagnosis" id="SECID0EREBG"><title>Diagnosis.</title><p><italic><tp:taxon-name><tp:taxon-name-part taxon-name-part-type="genus" reg="Bathanthidium">Bathanthidium</tp:taxon-name-part><tp:taxon-name-part taxon-name-part-type="species" reg="binghami">binghami</tp:taxon-name-part></tp:taxon-name></italic> has a robust, small to medium-sized body with black integument disrupted by striking yellow markings. The species is distinctly separated from its congeners by the combination of the follows: yellow on its mandible, clypeus, and paraocular area that do not exceed beyond the antennal socket plane; narrow yellow stripe laterally on T2–T5, while tending to abut together on the rear segment; yellow stripe on T6 and also T7 in male; rounded omaulus; T6 (also in the smaller male T7) sub-truncate, with distinct median elevation that extends its apical margin (Fig. <xref ref-type="fig" rid="F5">5C, F</xref>; <xref ref-type="bibr" rid="B65">Niu et al. 2019</xref>: fig. 8E).</p></tp:treatment-sec><tp:treatment-sec sec-type="remarks" id="SECID0EKFBG"><title>Remarks.</title><p><italic><tp:taxon-name><tp:taxon-name-part taxon-name-part-type="genus" reg="Bathanthidium">Bathanthidium</tp:taxon-name-part></tp:taxon-name></italic> was revised by <xref ref-type="bibr" rid="B65">Niu et al. (2019)</xref>, where <italic><tp:taxon-name><tp:taxon-name-part taxon-name-part-type="genus" reg="Stelis">Stelis</tp:taxon-name-part><tp:taxon-name-part taxon-name-part-type="species" reg="siamensis">siamensis</tp:taxon-name-part></tp:taxon-name></italic> Friese, 1925, historically collected from Nan, Thailand, was synonymized under <italic><tp:taxon-name><tp:taxon-name-part taxon-name-part-type="genus" reg="Bathanthidium">B.</tp:taxon-name-part><tp:taxon-name-part taxon-name-part-type="species" reg="binghami">binghami</tp:taxon-name-part></tp:taxon-name></italic>. <xref ref-type="bibr" rid="B65">Niu et al. (2019)</xref> also thoroughly provided pictures of the female holotype of “<italic><tp:taxon-name><tp:taxon-name-part taxon-name-part-type="genus" reg="Paraanthidium">Paraanthidium</tp:taxon-name-part><tp:taxon-name-part taxon-name-part-type="species" reg="concavum">concavum</tp:taxon-name-part></tp:taxon-name></italic>” in comparison to other species. Sadar et al. (2022) pointed out the problematic documentation of its distribution (erroneously recorded for India) while confirming that <italic><tp:taxon-name><tp:taxon-name-part taxon-name-part-type="genus" reg="Bathanthidium">B.</tp:taxon-name-part><tp:taxon-name-part taxon-name-part-type="species" reg="binghami">binghami</tp:taxon-name-part></tp:taxon-name></italic> was found in India. The species displays the unique sub-truncate apical terga in both sexes.</p><p>Through personal communication with Mr. Charles H. Glasser, who provided the iNaturalist records, we know that the bee inhabits farmland cultivated by the indigenous people of Lisu tribe.</p></tp:treatment-sec><tp:treatment-sec><!--Section generated to contain objects referenced in tp:taxon-treatment.--><fig id="F5" position="float" orientation="portrait"><object-id xmlns:xlink="http://www.w3.org/1999/xlink" content-type="doi" xlink:type="simple">10.3897/zookeys.1186.95203.figure5</object-id><object-id xmlns:xlink="http://www.w3.org/1999/xlink" content-type="arpha" xlink:type="simple">394D9C70-85B2-5416-84A0-753C56D0245D</object-id><label>Figure 5.</label><caption><p>Type specimen of <italic><tp:taxon-name><tp:taxon-name-part taxon-name-part-type="genus" reg="Stelis">Stelis</tp:taxon-name-part><tp:taxon-name-part taxon-name-part-type="species" reg="siamensis">siamensis</tp:taxon-name-part></tp:taxon-name></italic> Friese, 1904, male, from Nan province, Thailand, which was recently synonymized with <tp:taxon-name><tp:taxon-name-part taxon-name-part-type="genus" reg="Bathanthidium">Bathanthidium</tp:taxon-name-part> (<tp:taxon-name-part taxon-name-part-type="subgenus" reg="Manthidium">Manthidium</tp:taxon-name-part>) <tp:taxon-name-part taxon-name-part-type="species" reg="binghami">binghami</tp:taxon-name-part></tp:taxon-name> (Friese, 1901) <bold>A</bold> lateral view <bold>B</bold> dorsal view <bold>C</bold> posterior angle of metasoma <bold>D</bold> original label <bold>E</bold> face <bold>F</bold> dorsal of metasoma. Scale bars: 1 mm.</p></caption><graphic xmlns:xlink="http://www.w3.org/1999/xlink" xlink:href="zookeys-1186-235_article-95203__-g005.jpg" position="float" orientation="portrait" xlink:type="simple" id="oo_954859.jpg"><uri content-type="original_file" xlink:type="simple">https://binary.pensoft.net/fig/954859</uri></graphic></fig></tp:treatment-sec><ref-list><ref id="B74"><mixed-citation xmlns:xlink="http://www.w3.org/1999/xlink" xlink:type="simple"><person-group><name name-style="western"><surname>Pérez</surname><given-names>J</given-names></name></person-group> (<year>1895</year>) <source>Espèces Nouvelles de Méllifères de Barbarie (Diagnoses préliminaires).</source><publisher-name>Gounouilhou</publisher-name>, <publisher-loc>Bordeaux</publisher-loc>, <size units="page">64 pp</size>.</mixed-citation></ref><ref id="B71"><mixed-citation xmlns:xlink="http://www.w3.org/1999/xlink" xlink:type="simple"><person-group><name name-style="western"><surname>Pasteels</surname><given-names>JJ</given-names></name></person-group> (<year>1969</year>) <article-title>La systématique générique et subgénérique des <tp:taxon-name><tp:taxon-name-part taxon-name-part-type="subfamily">Anthidiinae</tp:taxon-name-part></tp:taxon-name> (<tp:taxon-name><tp:taxon-name-part taxon-name-part-type="order">Hymenoptera</tp:taxon-name-part></tp:taxon-name>, <tp:taxon-name><tp:taxon-name-part taxon-name-part-type="superfamily">Apoidea</tp:taxon-name-part></tp:taxon-name>, <tp:taxon-name><tp:taxon-name-part taxon-name-part-type="family">Megachilidae</tp:taxon-name-part></tp:taxon-name>) de l’Ancien Monde.</article-title><source>Mémoires de la Société royale d’entomologie de Belgique</source><volume>31</volume>: <fpage>1</fpage>–<lpage>148</lpage>.</mixed-citation></ref><ref id="B101"><mixed-citation xmlns:xlink="http://www.w3.org/1999/xlink" xlink:type="simple"><person-group><name name-style="western"><surname>Wu</surname><given-names>Y-R</given-names></name></person-group> (<year>2006</year>) <source>Fauna Sinica <tp:taxon-name><tp:taxon-name-part taxon-name-part-type="class">Insecta</tp:taxon-name-part></tp:taxon-name> (Vol. 44). <tp:taxon-name><tp:taxon-name-part taxon-name-part-type="order">Hymenoptera</tp:taxon-name-part></tp:taxon-name>. <tp:taxon-name><tp:taxon-name-part taxon-name-part-type="family">Megachilidae</tp:taxon-name-part></tp:taxon-name>.</source><publisher-name>Science Press</publisher-name>, <publisher-loc>Beijing</publisher-loc>, <size units="page">474 pp</size>. [In Chinese]</mixed-citation></ref><ref id="B80"><mixed-citation xmlns:xlink="http://www.w3.org/1999/xlink" xlink:type="simple"><person-group><name name-style="western"><surname>Rasmussen</surname><given-names>C</given-names></name><name name-style="western"><surname>Ascher</surname><given-names>JS</given-names></name></person-group> (<year>2008</year>) <article-title>Heinrich Friese (1860–1948): Names proposed and notes on a pioneer melittologist (<tp:taxon-name><tp:taxon-name-part taxon-name-part-type="order">Hymenoptera</tp:taxon-name-part></tp:taxon-name>, <tp:taxon-name><tp:taxon-name-part taxon-name-part-type="clade">Anthophila</tp:taxon-name-part></tp:taxon-name>).</article-title><source>Zootaxa</source><volume>1833</volume>(<issue>1</issue>): <fpage>1</fpage>–<lpage>118</lpage>. <ext-link xlink:href="10.11646/zootaxa.1833.1.1" ext-link-type="doi" xlink:type="simple">https://doi.org/10.11646/zootaxa.1833.1.1</ext-link></mixed-citation></ref><ref id="B65"><mixed-citation xmlns:xlink="http://www.w3.org/1999/xlink" xlink:type="simple"><person-group><name name-style="western"><surname>Niu</surname><given-names>Z-Q</given-names></name><name name-style="western"><surname>Ascher</surname><given-names>JS</given-names></name><name name-style="western"><surname>Griswold</surname><given-names>T</given-names></name><name name-style="western"><surname>Zhu</surname><given-names>C-D</given-names></name></person-group> (<year>2019</year>) <article-title>Revision of the bee genus <italic><tp:taxon-name><tp:taxon-name-part taxon-name-part-type="genus">Bathanthidium</tp:taxon-name-part></tp:taxon-name></italic> Mavromoustakis (<tp:taxon-name><tp:taxon-name-part taxon-name-part-type="order">Hymenoptera</tp:taxon-name-part></tp:taxon-name>: <tp:taxon-name><tp:taxon-name-part taxon-name-part-type="superfamily">Apoidea</tp:taxon-name-part></tp:taxon-name>: <tp:taxon-name><tp:taxon-name-part taxon-name-part-type="family">Megachilidae</tp:taxon-name-part></tp:taxon-name>: <tp:taxon-name><tp:taxon-name-part taxon-name-part-type="tribe">Anthidiini</tp:taxon-name-part></tp:taxon-name>) with description of a new species from China.</article-title><source>Zootaxa</source><volume>4657</volume>(<issue>1</issue>): <fpage>97</fpage>–<lpage>116</lpage>. <ext-link xlink:href="10.11646/zootaxa.4657.1.3" ext-link-type="doi" xlink:type="simple">https://doi.org/10.11646/zootaxa.4657.1.3</ext-link></mixed-citation></ref><ref id="B85"><mixed-citation xmlns:xlink="http://www.w3.org/1999/xlink" xlink:type="simple"><person-group><name name-style="western"><surname>Sardar</surname><given-names>S</given-names></name><name name-style="western"><surname>Kasparek</surname><given-names>M</given-names></name><name name-style="western"><surname>Rameshkumar</surname><given-names>A</given-names></name><name name-style="western"><surname>Kazmi</surname><given-names>S</given-names></name></person-group> (<year>2022</year>) Four species of anthidiine bees (<tp:taxon-name><tp:taxon-name-part taxon-name-part-type="superfamily">Apoidea</tp:taxon-name-part></tp:taxon-name>: <tp:taxon-name><tp:taxon-name-part taxon-name-part-type="family">Megachilidae</tp:taxon-name-part></tp:taxon-name>) new to India. Canadian Entomologist 154(1): e7. <ext-link xlink:href="10.4039/tce.2021.55" ext-link-type="doi" xlink:type="simple">https://doi.org/10.4039/tce.2021.55</ext-link></mixed-citation></ref><ref id="B36"><mixed-citation xmlns:xlink="http://www.w3.org/1999/xlink" xlink:type="simple">iNaturalist (<year>2023</year>) iNaturalist. <ext-link xlink:href="https://www.inaturalist.org" ext-link-type="uri" xlink:type="simple">https://www.inaturalist.org</ext-link> [Accessed 20 Mar 2023]</mixed-citation></ref></ref-list></tp:taxon-treatment>
