# Supplementary material for: ﻿A review of the anthidiine bees (Apoidea, Megachilidae) in Thailand
Source: Zookeys. 2023 Dec 19;1186:235–84. doi: 10.3897/zookeys.1186.95203 (PMC10751944; doi:10.3897/zookeys.1186.95203)
Supplement: XML Treatment for Eoanthidium [file zookeys.1186.95203-treatment9.xml]

<!DOCTYPE tp:taxon-treatment
  PUBLIC "-//TaxonX//DTD Taxonomic Treatment Publishing DTD v0 20100105//EN" "tax-treatment-NSO.dtd">
<tp:taxon-treatment xmlns:tp="http://www.plazi.org/taxpub"><tp:treatment-meta><kwd-group><label>Taxon classification</label><kwd>
                <named-content content-type="kingdom">Animalia</named-content>
              </kwd><kwd>
                <named-content content-type="order">Hymenoptera</named-content>
              </kwd><kwd>
                <named-content content-type="family">Megachilidae</named-content>
              </kwd></kwd-group><mixed-citation publication-type="journal"><person-group><name><surname>Nalinrachatakan</surname><given-names>Pakorn</given-names></name><name><surname>Ascher</surname><given-names>John S.</given-names></name><name><surname>Kasparek</surname><given-names>Max</given-names></name><name><surname>Traiyasut</surname><given-names>Prapun</given-names></name><name><surname>Thanoosing</surname><given-names>Chawatat</given-names></name><name><surname>Warrit</surname><given-names>Natapot</given-names></name></person-group><article-title>﻿A review of the anthidiine bees (<tp:taxon-name><tp:taxon-name-part taxon-name-part-type="superfamily">Apoidea</tp:taxon-name-part></tp:taxon-name>, <tp:taxon-name><tp:taxon-name-part taxon-name-part-type="family">Megachilidae</tp:taxon-name-part></tp:taxon-name>) in Thailand</article-title><source>Zookeys</source><day>19</day><month>12</month><year>2023</year><volume>1186</volume><fpage>235</fpage><lpage>284</lpage><pub-id pub-id-type="doi">10.3897/zookeys.1186.95203</pub-id></mixed-citation></tp:treatment-meta><tp:nomenclature><label>﻿</label><tp:taxon-name>
              <object-id xmlns:xlink="http://www.w3.org/1999/xlink" content-type="arpha" xlink:type="simple">94E02BD3-7139-56A7-AEEB-79F6E2E58C4E</object-id>
              <tp:taxon-name-part taxon-name-part-type="genus" reg="Eoanthidium">Eoanthidium</tp:taxon-name-part>
            </tp:taxon-name><tp:taxon-authority>Popov, 1950</tp:taxon-authority><tp:nomenclature-citation-list><tp:nomenclature-citation><tp:taxon-name><tp:taxon-name-part taxon-name-part-type="genus" reg="Dianthidium">Dianthidium</tp:taxon-name-part> (<tp:taxon-name-part taxon-name-part-type="subgenus" reg="Eoanthidium">Eoanthidium</tp:taxon-name-part>)</tp:taxon-name><comment>Popov, 1950: 316. Type species: <tp:taxon-name><tp:taxon-name-part taxon-name-part-type="genus" reg="Anthidium">Anthidium</tp:taxon-name-part><tp:taxon-name-part taxon-name-part-type="species" reg="insulare">insulare</tp:taxon-name-part></tp:taxon-name> Morawitz, 1873, by original designation.</comment></tp:nomenclature-citation><tp:nomenclature-citation><tp:taxon-name><tp:taxon-name-part taxon-name-part-type="genus" reg="Eoanthidium">Eoanthidium</tp:taxon-name-part> (<tp:taxon-name-part taxon-name-part-type="subgenus" reg="Eoanthidiellum">Eoanthidiellum</tp:taxon-name-part>)</tp:taxon-name><comment>Pasteels, 1969: 51. Type species: <tp:taxon-name><tp:taxon-name-part taxon-name-part-type="genus" reg="Anthidium">Anthidium</tp:taxon-name-part><tp:taxon-name-part taxon-name-part-type="species" reg="elongatum">elongatum</tp:taxon-name-part></tp:taxon-name> Friese, 1897 = <tp:taxon-name><tp:taxon-name-part taxon-name-part-type="genus" reg="Anthidium">Anthidium</tp:taxon-name-part><tp:taxon-name-part taxon-name-part-type="species" reg="clypeare">clypeare</tp:taxon-name-part></tp:taxon-name> Morawitz, 1873, by original designation.</comment></tp:nomenclature-citation></tp:nomenclature-citation-list></tp:nomenclature><tp:treatment-sec sec-type="notes" id="SECID0EHKBG"><title>Note.</title><p>An old-world genus which is mostly discernable from other genera by its more slender, striking black-yellow body, with a distinct juxta-antennal carina (Fig. <xref ref-type="fig" rid="F6">6B</xref>), rounded preoccipital ridge, carinated omaulus (see Fig. <xref ref-type="fig" rid="F6">6A, C</xref>), and rounded scutellum (Fig. <xref ref-type="fig" rid="F6">6B</xref>). Male sterna lack apical comb, penis valve enlarged, and pointed apically. The genus comprises four subgenera with 21 species in the Afrotropical, Palaearctic and Indo-Malayan regions (<xref ref-type="bibr" rid="B46">Kasparek and Griswold 2021</xref>). This work focuses on the subgenus <tp:taxon-name><tp:taxon-name-part taxon-name-part-type="genus" reg="Anthidium"/><tp:taxon-name-part taxon-name-part-type="subgenus" reg="Hemidiellum">Hemidiellum</tp:taxon-name-part></tp:taxon-name> which has only one species to date. The bee subgenus <tp:taxon-name><tp:taxon-name-part taxon-name-part-type="genus" reg="Anthidium"/><tp:taxon-name-part taxon-name-part-type="subgenus" reg="Hemidiellum">Hemidiellum</tp:taxon-name-part></tp:taxon-name> has a relatively small body length (~ 6–7 mm; Fig. <xref ref-type="fig" rid="F6">6</xref>) compared to its congeners, with the combination of characters as follow: omaular carina complete; distinct juxta-antennal carina; subantennal suture almost straight; upper margin of keirotrichiate area of hind tibia curved, not carinated; T4–T6 laterally with small tubercles in both sexes; arolia present. In addition to the type species, <xref ref-type="bibr" rid="B32">Gupta (1993)</xref> previously assigned <italic><tp:taxon-name><tp:taxon-name-part taxon-name-part-type="genus" reg="Eoanthidium">Eo.</tp:taxon-name-part><tp:taxon-name-part taxon-name-part-type="species" reg="punjabense">punjabense</tp:taxon-name-part></tp:taxon-name></italic> Gupta &amp; Sharma, 1993 to the subgenus <tp:taxon-name><tp:taxon-name-part taxon-name-part-type="genus" reg="Eoanthidium"/><tp:taxon-name-part taxon-name-part-type="subgenus" reg="Hemidiellum">Hemidiellum</tp:taxon-name-part></tp:taxon-name> (see also <xref ref-type="bibr" rid="B46">Kasparek and Griswold 2021</xref>).</p><fig id="F6" position="float" orientation="portrait"><object-id xmlns:xlink="http://www.w3.org/1999/xlink" content-type="doi" xlink:type="simple">10.3897/zookeys.1186.95203.figure6</object-id><object-id xmlns:xlink="http://www.w3.org/1999/xlink" content-type="arpha" xlink:type="simple">D8B8B708-7399-501B-9EEC-52ACD6EE1842</object-id><label>Figure 6.</label><caption><p><tp:taxon-name><tp:taxon-name-part taxon-name-part-type="genus" reg="Eoanthidium">Eoanthidium</tp:taxon-name-part> (<tp:taxon-name-part taxon-name-part-type="subgenus" reg="Hemidiellum">Hemidiellum</tp:taxon-name-part>) <tp:taxon-name-part taxon-name-part-type="species" reg="riparium">riparium</tp:taxon-name-part></tp:taxon-name> (Cockerell, 1929). Female holotype of <italic><tp:taxon-name><tp:taxon-name-part taxon-name-part-type="genus" reg="Dianthidium">Dianthidium</tp:taxon-name-part><tp:taxon-name-part taxon-name-part-type="species" reg="riparium">riparium</tp:taxon-name-part></tp:taxon-name></italic> Cockerell, 1929 (syn.) from Thailand (<bold>A, B</bold>). Male from Thailand (BSRU-AB-4360) (<bold>C, D</bold>). Female from Laos (BMNH-ENT-2017-196 (ACQ)) (<bold>E</bold>), Female from Laos (BSRU-AA-1224) (<bold>F</bold>), male from Laos (BSRU-AA-1236) (<bold>G–K</bold>), and male from Thailand (BSRU-AB-4358) (<bold>L</bold>) <bold>H–J</bold> male genitalia in dorsal, ventral, and lateral view <bold>K</bold> male S8 <bold>L</bold> apical sterna of male in ventral view. Scale bars: 2 mm (<bold>D</bold>); 1 mm (<bold>A–C, E–G</bold>); 0.5 mm (<bold>H–L</bold>).</p></caption><graphic xmlns:xlink="http://www.w3.org/1999/xlink" xlink:href="zookeys-1186-235_article-95203__-g006.jpg" position="float" orientation="portrait" xlink:type="simple" id="oo_954860.jpg"><uri content-type="original_file" xlink:type="simple">https://binary.pensoft.net/fig/954860</uri></graphic></fig></tp:treatment-sec><ref-list><ref id="B46"><mixed-citation xmlns:xlink="http://www.w3.org/1999/xlink" xlink:type="simple"><person-group><name name-style="western"><surname>Kasparek</surname><given-names>M</given-names></name><name name-style="western"><surname>Griswold</surname><given-names>T</given-names></name></person-group> (<year>2021</year>) <article-title>New species of the genus <italic><tp:taxon-name><tp:taxon-name-part taxon-name-part-type="genus">Eoanthidium</tp:taxon-name-part></tp:taxon-name></italic> (<tp:taxon-name><tp:taxon-name-part taxon-name-part-type="superfamily">Apoidea</tp:taxon-name-part></tp:taxon-name>: <tp:taxon-name><tp:taxon-name-part taxon-name-part-type="family">Megachilidae</tp:taxon-name-part></tp:taxon-name>: <tp:taxon-name><tp:taxon-name-part taxon-name-part-type="tribe">Anthidiini</tp:taxon-name-part></tp:taxon-name>) from the Middle East link the Afrotropical with the Palaearctic realm, with a key to the Palaearctic taxa.</article-title><source>Journal of Natural History</source><volume>55</volume>(<issue>33–34</issue>): <fpage>2083</fpage>–<lpage>2110</lpage>. <ext-link xlink:href="10.1080/00222933.2021.1977406" ext-link-type="doi" xlink:type="simple">https://doi.org/10.1080/00222933.2021.1977406</ext-link></mixed-citation></ref><ref id="B32"><mixed-citation xmlns:xlink="http://www.w3.org/1999/xlink" xlink:type="simple"><person-group><name name-style="western"><surname>Gupta</surname><given-names>RK</given-names></name></person-group> (<year>1993</year>) <source>Taxonomic Studies on the <tp:taxon-name><tp:taxon-name-part taxon-name-part-type="family">Megachilidae</tp:taxon-name-part></tp:taxon-name> of North-Western India (<tp:taxon-name><tp:taxon-name-part taxon-name-part-type="class">Insecta</tp:taxon-name-part></tp:taxon-name>, <tp:taxon-name><tp:taxon-name-part taxon-name-part-type="order">Hymenoptera</tp:taxon-name-part></tp:taxon-name>, <tp:taxon-name><tp:taxon-name-part taxon-name-part-type="superfamily">Apoidea</tp:taxon-name-part></tp:taxon-name>).</source><publisher-name>Scientific Publishers</publisher-name>, <publisher-loc>Jodphur</publisher-loc>, <size units="page">294 pp</size>.</mixed-citation></ref></ref-list></tp:taxon-treatment>
