# Supplementary material for: ﻿A review of the anthidiine bees (Apoidea, Megachilidae) in Thailand
Source: Zookeys. 2023 Dec 19;1186:235–84. doi: 10.3897/zookeys.1186.95203 (PMC10751944; doi:10.3897/zookeys.1186.95203)
Supplement: XML Treatment for Eoanthidium (Hemidiellum) riparium [file zookeys.1186.95203-treatment10.xml]

<!DOCTYPE tp:taxon-treatment
  PUBLIC "-//TaxonX//DTD Taxonomic Treatment Publishing DTD v0 20100105//EN" "tax-treatment-NSO.dtd">
<tp:taxon-treatment xmlns:tp="http://www.plazi.org/taxpub"><tp:treatment-meta><kwd-group><label>Taxon classification</label><kwd>
                <named-content content-type="kingdom">Animalia</named-content>
              </kwd><kwd>
                <named-content content-type="order">Hymenoptera</named-content>
              </kwd><kwd>
                <named-content content-type="family">Megachilidae</named-content>
              </kwd></kwd-group><mixed-citation publication-type="journal"><person-group><name><surname>Nalinrachatakan</surname><given-names>Pakorn</given-names></name><name><surname>Ascher</surname><given-names>John S.</given-names></name><name><surname>Kasparek</surname><given-names>Max</given-names></name><name><surname>Traiyasut</surname><given-names>Prapun</given-names></name><name><surname>Thanoosing</surname><given-names>Chawatat</given-names></name><name><surname>Warrit</surname><given-names>Natapot</given-names></name></person-group><article-title>﻿A review of the anthidiine bees (<tp:taxon-name><tp:taxon-name-part taxon-name-part-type="superfamily">Apoidea</tp:taxon-name-part></tp:taxon-name>, <tp:taxon-name><tp:taxon-name-part taxon-name-part-type="family">Megachilidae</tp:taxon-name-part></tp:taxon-name>) in Thailand</article-title><source>Zookeys</source><day>19</day><month>12</month><year>2023</year><volume>1186</volume><fpage>235</fpage><lpage>284</lpage><pub-id pub-id-type="doi">10.3897/zookeys.1186.95203</pub-id></mixed-citation></tp:treatment-meta><tp:nomenclature><label>﻿</label><tp:taxon-name><object-id xmlns:xlink="http://www.w3.org/1999/xlink" content-type="arpha" xlink:type="simple">7ED8CE2D-4236-539A-95D9-B81628011588</object-id><tp:taxon-name-part taxon-name-part-type="genus" reg="Eoanthidium">Eoanthidium</tp:taxon-name-part> (<tp:taxon-name-part taxon-name-part-type="subgenus" reg="Hemidiellum">Hemidiellum</tp:taxon-name-part>) <tp:taxon-name-part taxon-name-part-type="species" reg="riparium">riparium</tp:taxon-name-part></tp:taxon-name><tp:taxon-authority>(Cockerell, 1929)</tp:taxon-authority><tp:taxon-status xmlns:xlink="http://www.w3.org/1999/xlink" xlink:type="simple">comb. nov.</tp:taxon-status><xref ref-type="fig" rid="F6">Figs 6</xref><xref ref-type="fig" rid="F7">, 7</xref><xref ref-type="fig" rid="F8">, 8</xref><tp:nomenclature-citation-list><tp:nomenclature-citation><tp:taxon-name>
                  <tp:taxon-name-part taxon-name-part-type="genus" reg="Dianthidium">Dianthidium</tp:taxon-name-part>
                  <tp:taxon-name-part taxon-name-part-type="species" reg="riparium">riparium</tp:taxon-name-part>
                </tp:taxon-name><comment>Cockerell, 1929: 204 (♀). Holotype from Nan, Thailand (<named-content xmlns:xlink="http://www.w3.org/1999/xlink" content-type="dwc:institutional_code" xlink:title="Natural History Museum, London" xlink:href="http://grbio.org/institution/natural-history-museum-london" xlink:type="simple">NHMUK</named-content>, examined).</comment></tp:nomenclature-citation><tp:nomenclature-citation><tp:taxon-name>
                  <tp:taxon-name-part taxon-name-part-type="genus" reg="Dianthidium">Dianthidium</tp:taxon-name-part>
                  <tp:taxon-name-part taxon-name-part-type="species" reg="chinensis">chinensis</tp:taxon-name-part>
                </tp:taxon-name><comment>Wu, 1962: 167–168, figs 22–26 (♂) (syn. nov.). Type from Yunnan, Xishuangbanna, 9 Apr 1955.</comment></tp:nomenclature-citation><tp:nomenclature-citation><tp:taxon-name><tp:taxon-name-part taxon-name-part-type="genus" reg="Eoanthidium">Eoanthidium</tp:taxon-name-part> (<tp:taxon-name-part taxon-name-part-type="subgenus" reg="Hemidiellum">Hemidiellum</tp:taxon-name-part>) <tp:taxon-name-part taxon-name-part-type="species" reg="semicarinatum">semicarinatum</tp:taxon-name-part></tp:taxon-name><comment>Pasteels, 1972: 112–116 (♀, ♂) (syn. nov.). Female holotype and male paratypes from Pondicherry State, Karikal, India (<abbrev xmlns:xlink="http://www.w3.org/1999/xlink" xlink:title="Naturalis Biodiversity Center: Leiden, Netherlands" id="ABBRID0ERRBG" xlink:type="simple">NBC</abbrev>, examined).</comment></tp:nomenclature-citation><tp:nomenclature-citation><tp:taxon-name><tp:taxon-name-part taxon-name-part-type="genus" reg="Eoanthidium">Eoanthidium</tp:taxon-name-part> (<tp:taxon-name-part taxon-name-part-type="subgenus" reg="Hemidiellum">Hemidiellum</tp:taxon-name-part>) <tp:taxon-name-part taxon-name-part-type="species" reg="punjabensis">punjabensis</tp:taxon-name-part></tp:taxon-name><comment>Gupta &amp; Sharma in <xref ref-type="bibr" rid="B32">Gupta 1993</xref>: 37–39, fig. figs 65–77, 79 (♂) (syn. nov.). Male holotype from Pathankot, Punjab, 4 Jun 1991.</comment></tp:nomenclature-citation><tp:nomenclature-citation><tp:taxon-name><tp:taxon-name-part taxon-name-part-type="genus" reg="Eoanthidium">Eoanthidium</tp:taxon-name-part> (<tp:taxon-name-part taxon-name-part-type="subgenus" reg="Hemidiellum">Hemidiellum</tp:taxon-name-part>) <tp:taxon-name-part taxon-name-part-type="species" reg="punjabense">punjabense</tp:taxon-name-part></tp:taxon-name><comment>Gupta &amp; Sharma in <xref ref-type="bibr" rid="B32">Gupta 1993</xref>: 37–39, figs 65–77, 79, mandatory change for gender agreement.</comment></tp:nomenclature-citation><tp:nomenclature-citation><tp:taxon-name>
                  <tp:taxon-name-part taxon-name-part-type="genus" reg="Eoanthidium">Eoanthidium</tp:taxon-name-part>
                </tp:taxon-name><comment>(<tp:taxon-name><tp:taxon-name-part taxon-name-part-type="genus" reg="Eoanthidium">Eoanthidium</tp:taxon-name-part><tp:taxon-name-part taxon-name-part-type="sensu">s. str.)</tp:taxon-name-part><tp:taxon-name-part taxon-name-part-type="species" reg="chinensis">chinensis</tp:taxon-name-part></tp:taxon-name> (Wu, 1962): Wu, 2006: 134, fig. 66 (syn. nov.).</comment></tp:nomenclature-citation></tp:nomenclature-citation-list></tp:nomenclature><tp:treatment-sec sec-type="material" id="SECID0EWTBG"><title>Material examined.</title><p>39 (16♀, 23♂). <bold>India</bold>: Karnataka: Bangalore, GKVK, 1♀, 2 Apr. 1982, Ghorepade, 1♂, 15 Apr. 2013, Girish, (<abbrev xmlns:xlink="http://www.w3.org/1999/xlink" xlink:title="Department of Entomology, University of Agricultural Sciences" id="ABBRID0E5TBG" xlink:type="simple">UAS</abbrev>); Mysore, 1♀, 19 Apr. 2009, 2♀, 16 Apr. 2009, 1♂, 5 Apr. 2009, Dhanyavathi. (<abbrev xmlns:xlink="http://www.w3.org/1999/xlink" xlink:title="Department of Entomology, University of Agricultural Sciences" id="ABBRID0ECUBG" xlink:type="simple">UAS</abbrev>); 1♂, Mandya, 1 May 2014, Veereshkumar (<abbrev xmlns:xlink="http://www.w3.org/1999/xlink" xlink:title="Department of Entomology, University of Agricultural Sciences" id="ABBRID0EGUBG" xlink:type="simple">UAS</abbrev>; same specimens as <xref ref-type="bibr" rid="B49">Kumar et al. 2017</xref>); 1♂, Coimbatore, 3 Mar. 1950, P. Susai Nathan [<italic><tp:taxon-name><tp:taxon-name-part taxon-name-part-type="genus" reg="Eoanthidium">Eoanthidium</tp:taxon-name-part><tp:taxon-name-part taxon-name-part-type="species" reg="semicarinatum">semicarinatum</tp:taxon-name-part></tp:taxon-name></italic> Past. D.B. Baker det. 1982 / D.&amp;M. Baker collection KUNHM#2004-en-004 / SEMC0975139] (SEMC25); 1♂, Madras State Coimbatore (alt. 1,400 m) Apr. 1962, P. Susai Nathan [<italic><tp:taxon-name><tp:taxon-name-part taxon-name-part-type="genus" reg="Eoanthidium">E.</tp:taxon-name-part><tp:taxon-name-part taxon-name-part-type="species" reg="semicarinatum">semicarinatum</tp:taxon-name-part></tp:taxon-name></italic> det. <xref ref-type="bibr" rid="B71">Pasteels 1969</xref> / PARATYPE / R.M.N.H.B. 24.136] (RBINS113); 1♂, Hisar, 15 May 1986, A. Rahman [D.&amp;M. Baker collection KUNHM#2004-en-004 / SEMC0975140] (SEMC28); 1♀, Karnataka Malaksamudra Tank, 2 Mar. 1984, K. Ghopada [B21 / Ghorpade collection Bangalore / <tp:taxon-name><tp:taxon-name-part taxon-name-part-type="genus" reg="Eoanthidium">E.</tp:taxon-name-part> (<tp:taxon-name-part taxon-name-part-type="subgenus" reg="Hemidiellum">Hemidiellum</tp:taxon-name-part>) <tp:taxon-name-part taxon-name-part-type="species" reg="semicarinatum">semicarinatum</tp:taxon-name-part></tp:taxon-name> det. C.G. Michener / SEMC1321747 KUNHM-ENT] (SEMC41); Pondicherry State Karikal, Mar. 1962, P. Susai Nathan, 1♀ [<italic><tp:taxon-name><tp:taxon-name-part taxon-name-part-type="genus" reg="Eoanthidium">E.</tp:taxon-name-part><tp:taxon-name-part taxon-name-part-type="species" reg="semicarinatum">semicarinatum</tp:taxon-name-part></tp:taxon-name></italic> n. sp. Pasteels det. 1969 / HOLOTYPE / RMNH.INS 943212) (NBC001), 1♂ [<italic><tp:taxon-name><tp:taxon-name-part taxon-name-part-type="genus" reg="Eoanthidium">E.</tp:taxon-name-part><tp:taxon-name-part taxon-name-part-type="species" reg="semicarinatum">semicarinatum</tp:taxon-name-part></tp:taxon-name></italic> n. sp. J.Pasteels det. 1969 / ALLOTYPE / PARATYPE / RMNHS.INS 943188] (NBC033), 1♂ [<italic><tp:taxon-name><tp:taxon-name-part taxon-name-part-type="genus" reg="Eoanthidium">E.</tp:taxon-name-part><tp:taxon-name-part taxon-name-part-type="species" reg="semicarinatum">semicarinatum</tp:taxon-name-part></tp:taxon-name></italic> n. sp. J.Pasteels det. 1969 / PARATYPE / RMNHS.INS 943189] (NBC034); <bold>Laos</bold> (new record): Champasak, Si Phan Don, 3♀, 11♂, Don Det, 20 Jan. 2015, N. Warrit et al. (<named-content xmlns:xlink="http://www.w3.org/1999/xlink" content-type="dwc:institutional_code" xlink:title="Chulalongkorn University Natural History Museum" xlink:href="http://grbio.org/institution/chulalongkorn-university" xlink:type="simple">CUNHM</named-content>: BSRU-AA-1220–1222, 1224–1226, 1228–1230, 1232–1234, 1236–1237); 1♀, KHONG ISLAND [= Don Khong], 25 Oct. 2008, D.W. Baldock, E. Popov <italic><tp:taxon-name><tp:taxon-name-part taxon-name-part-type="genus" reg="Hemidiellum">Hemidiellum</tp:taxon-name-part></tp:taxon-name></italic> Pasteels <italic><tp:taxon-name><tp:taxon-name-part taxon-name-part-type="genus" reg="Hemidiellum"/><tp:taxon-name-part taxon-name-part-type="species" reg="riparium">riparium</tp:taxon-name-part></tp:taxon-name></italic> (Cckll.) det. Risch, 2008 (<named-content xmlns:xlink="http://www.w3.org/1999/xlink" content-type="dwc:institutional_code" xlink:title="Natural History Museum, London" xlink:href="http://grbio.org/institution/natural-history-museum-london" xlink:type="simple">NHMUK</named-content>: BMNH-ENT-2017-196 (ACQ)); <bold>Myanmar</bold> (new record): 1♀, Dawei city (<named-content xmlns:xlink="http://www.w3.org/1999/xlink" content-type="dwc:verbatimCoordinates" xlink:type="simple"><named-content content-type="geo-json" specific-use="{&#34;type&#34;:&#34;Point&#34;,&#34;coordinates&#34;:[98.160783,13.848883]}" id="NCID0EXXBG" xlink:type="simple">13°50.933'N, 98°9.647'E</named-content></named-content>, alt. 15 m), 3 May. 2018, N. Warrit et al. (<named-content xmlns:xlink="http://www.w3.org/1999/xlink" content-type="dwc:institutional_code" xlink:title="Chulalongkorn University Natural History Museum" xlink:href="http://grbio.org/institution/chulalongkorn-university" xlink:type="simple">CUNHM</named-content>: BSRU-AA-6896); <bold>Pakistan</bold>: Punjab, Lahore, 2 May 1979, P.H.B. Baker, 1♂, [<italic><tp:taxon-name><tp:taxon-name-part taxon-name-part-type="genus" reg="Eoanthidium">E.</tp:taxon-name-part><tp:taxon-name-part taxon-name-part-type="species" reg="semicarinatum">semicarinatum</tp:taxon-name-part></tp:taxon-name></italic> Past. D.B. Baker det. 1982 / D.&amp;M. Baker collection KUNHM#2004-en-004 / SEMC0975141] (SEMC26), 1♂, [D.&amp;M. Baker collection KUNHM#2004-en-004 / SEMC0975140] (SEMC27), 4♀, [D.&amp;M. Baker collection KUNHM#2004-en-004 / SEMC0975143–0975146] (SEMC29–32); <bold>Thailand</bold>: 1♀, type, nan. Siam Jan. 7. (Cockerell) [= Nan province, 7 Jan, year is not indicated on the label, but Cockerell’s work was published in 1929], <italic><tp:taxon-name><tp:taxon-name-part taxon-name-part-type="genus" reg="Dianthidium">Dianthidium</tp:taxon-name-part><tp:taxon-name-part taxon-name-part-type="species" reg="riparium">riparium</tp:taxon-name-part></tp:taxon-name></italic> TYPE: Ckll., B.M. TYPe HYM. 17?? [?? = may be “01” but is difficult to read] 1939, Brit. Mus. 1933-567 (<named-content xmlns:xlink="http://www.w3.org/1999/xlink" content-type="dwc:institutional_code" xlink:title="Natural History Museum, London" xlink:href="http://grbio.org/institution/natural-history-museum-london" xlink:type="simple">NHMUK</named-content> 014026126); 1♂, Chiang Mai, Chiang Dao District, Chiang Dao Wildlife Sanctuary (<named-content xmlns:xlink="http://www.w3.org/1999/xlink" content-type="dwc:verbatimCoordinates" xlink:type="simple"><named-content content-type="geo-json" specific-use="{&#34;type&#34;:&#34;Point&#34;,&#34;coordinates&#34;:[98.914784,19.414792]}" id="NCID0EBZBG" xlink:type="simple">19°24'53.2506"N, 98°54'53.2218"E</named-content></named-content>, alt. 541 m) specimen from TIGER project T-5776, 19/25 Feb 2008, Songkran &amp; Apichart (<named-content xmlns:xlink="http://www.w3.org/1999/xlink" content-type="dwc:institutional_code" xlink:title="Chulalongkorn University Natural History Museum" xlink:href="http://grbio.org/institution/chulalongkorn-university" xlink:type="simple">CUNHM</named-content>: BSRU-AB-4358); 1♂, Lampang, Mueang Pan District, Chae Son National Park (<named-content xmlns:xlink="http://www.w3.org/1999/xlink" content-type="dwc:verbatimCoordinates" xlink:type="simple"><named-content content-type="geo-json" specific-use="{&#34;type&#34;:&#34;Point&#34;,&#34;coordinates&#34;:[99.470862,18.828958]}" id="NCID0ENZBG" xlink:type="simple">18°49'44.2488"N, 99°28'15.1026"E</named-content></named-content>, alt. 509 m), specimen from TIGER project T-5413, 7/14 Apr 2008, Boonruen &amp; Acharaporn (<named-content xmlns:xlink="http://www.w3.org/1999/xlink" content-type="dwc:institutional_code" xlink:title="Chulalongkorn University Natural History Museum" xlink:href="http://grbio.org/institution/chulalongkorn-university" xlink:type="simple">CUNHM</named-content>: BSRU-AB-4360).</p></tp:treatment-sec><tp:treatment-sec sec-type="distribution" id="SECID0EWZBG"><title>Distribution.</title><p>China (Yunnan, new record), India (Haryana: Hisar, Karnataka: Bangalore, Koppala, Mysore, Mandya, Tamil Nadu: Karikal, Coimbatore, Punjab: Pathankot), Laos (Champasak, new record), Myanmar (Dawei, new record), Pakistan (Punjab: Lahore), Thailand (Chiang Mai (new record), Lampang (new record), Nan (new record)).</p></tp:treatment-sec><tp:treatment-sec sec-type="diagnosis" id="SECID0E2ZBG"><title>Diagnosis.</title><p>The species exhibits pale yellow maculation, remarkably on supraclypeal area (which is reduced medially into a unique shape or absent (Fig. <xref ref-type="fig" rid="F6">6</xref>), as shown for Laotian, Myanmarese, Thai holotype of <italic><tp:taxon-name><tp:taxon-name-part taxon-name-part-type="genus" reg="Dianthidium">Dianthidium</tp:taxon-name-part><tp:taxon-name-part taxon-name-part-type="species" reg="riparium">riparium</tp:taxon-name-part></tp:taxon-name></italic> Cockerell, 1929 and Chinese <italic><tp:taxon-name><tp:taxon-name-part taxon-name-part-type="genus" reg="Dianthidium">D.</tp:taxon-name-part><tp:taxon-name-part taxon-name-part-type="species" reg="chinensis">chinensis</tp:taxon-name-part></tp:taxon-name></italic> Wu, 1962), two paramedian yellow stripes on the scutum, and wide yellow bands on all terga which is often a little disrupted at the median on T1–T5 and also T6 in males. In males, T7 with a broadly rounded lateral lobe and a small median notch with cutting end. Genitalia as in Fig. <xref ref-type="fig" rid="F6">6H–J</xref>, gonostylus in ventral with inner swollen base, apodeme of penis valves extremely extended.</p></tp:treatment-sec><tp:treatment-sec sec-type="Floral associations" id="SECID0E61BG"><title>Floral associations.</title><p>The record of Chinese element (<xref ref-type="bibr" rid="B100">Wu 1962</xref>) mentioned “<tp:taxon-name><tp:taxon-name-part taxon-name-part-type="genus" reg="Eupatoreae">Eupatoreae</tp:taxon-name-part></tp:taxon-name> sp.” (today recognized as <tp:taxon-name><tp:taxon-name-part taxon-name-part-type="tribe">Eupatorieae</tp:taxon-name-part></tp:taxon-name>, <tp:taxon-name><tp:taxon-name-part taxon-name-part-type="family">Asteraceae</tp:taxon-name-part></tp:taxon-name>) from China. Noteworthy, the group includes the globally invasive “Tropical whiteweed” (<italic><tp:taxon-name><tp:taxon-name-part taxon-name-part-type="genus" reg="Ageratum">Ageratum</tp:taxon-name-part><tp:taxon-name-part taxon-name-part-type="species" reg="conyzoides">conyzoides</tp:taxon-name-part></tp:taxon-name></italic> L.), that also widely distributed in South China and locally used as a biocontrol plant to enhance the productivity of farmland (<xref ref-type="bibr" rid="B33">Huang et al. 2011</xref>). The study from India by <xref ref-type="bibr" rid="B30">Gorain et al. (2012)</xref> reported the visitation of <italic><tp:taxon-name><tp:taxon-name-part taxon-name-part-type="genus" reg="Eoanthidium">Eoanthidium</tp:taxon-name-part><tp:taxon-name-part taxon-name-part-type="species" reg="punjabense">punjabense</tp:taxon-name-part></tp:taxon-name></italic> on "ghaf" tree (<italic><tp:taxon-name><tp:taxon-name-part taxon-name-part-type="genus" reg="Prosopis">Prosopis</tp:taxon-name-part><tp:taxon-name-part taxon-name-part-type="species" reg="cineraria">cineraria</tp:taxon-name-part></tp:taxon-name></italic> (L.) Druce (<tp:taxon-name><tp:taxon-name-part taxon-name-part-type="family">Fabaceae</tp:taxon-name-part></tp:taxon-name>)).</p></tp:treatment-sec><tp:treatment-sec sec-type="remarks" id="SECID0EH4BG"><title>Remarks.</title><p>Although the specimens from China, Laos, Myanmar, and Thailand are different in their coloration compared to the type bearing the name <tp:taxon-name><tp:taxon-name-part taxon-name-part-type="genus" reg="Eoanthidium">Eoanthidium</tp:taxon-name-part> (<tp:taxon-name-part taxon-name-part-type="subgenus" reg="Hemidiellum">Hemidiellum</tp:taxon-name-part>) <tp:taxon-name-part taxon-name-part-type="species" reg="semicarinatum">semicarinatum</tp:taxon-name-part></tp:taxon-name>, some characters and male genitalia are unique among the genus, and obviously comparable (see also the figures in <xref ref-type="bibr" rid="B100">Wu 1962</xref>; <xref ref-type="bibr" rid="B72">Pasteels 1972</xref>; <xref ref-type="bibr" rid="B49">Kumar et al. 2017</xref>). The female of “<italic><tp:taxon-name><tp:taxon-name-part taxon-name-part-type="genus" reg="Dianthidium">Dianthidium</tp:taxon-name-part><tp:taxon-name-part taxon-name-part-type="species" reg="riparium">riparium</tp:taxon-name-part></tp:taxon-name></italic>” was described by <xref ref-type="bibr" rid="B10">Cockerell (1929)</xref>, but he did not refer to its juxta-antennal carina, the main character of the genus <italic><tp:taxon-name><tp:taxon-name-part taxon-name-part-type="genus" reg="Eoanthidium">Eoanthidium</tp:taxon-name-part></tp:taxon-name></italic>, and <italic><tp:taxon-name><tp:taxon-name-part taxon-name-part-type="genus" reg="Eoanthidium">Eoanthidium</tp:taxon-name-part></tp:taxon-name></italic> was designated later (<xref ref-type="bibr" rid="B76">Popov 1950</xref>). Likewise, the description and the illustrations of <tp:taxon-name><tp:taxon-name-part taxon-name-part-type="genus" reg="Eoanthidium">Eoanthidium</tp:taxon-name-part> (<tp:taxon-name-part taxon-name-part-type="subgenus" reg="Eoanthidium">Eoanthidium</tp:taxon-name-part>) <tp:taxon-name-part taxon-name-part-type="species" reg="chinensis">chinensis</tp:taxon-name-part></tp:taxon-name> (Wu, 1962) (<xref ref-type="bibr" rid="B100">Wu 1962</xref>: figs 23–26; 2006: fig. 66) and photographs of further material held in IZCAS provided by Ze-Qing Niu are adequate to synonymize this taxon with <italic><tp:taxon-name><tp:taxon-name-part taxon-name-part-type="genus" reg="Eoanthidium">Eo.</tp:taxon-name-part><tp:taxon-name-part taxon-name-part-type="species" reg="riparium">riparium</tp:taxon-name-part></tp:taxon-name></italic>.</p><p>When compared with “<italic><tp:taxon-name><tp:taxon-name-part taxon-name-part-type="genus" reg="Eoanthidium">Eo.</tp:taxon-name-part><tp:taxon-name-part taxon-name-part-type="species" reg="semicarinatum">semicarinatum</tp:taxon-name-part></tp:taxon-name></italic>” specimens from India and Pakistan, it is evident that the individuals from Southeast Asia and China (Yunnan) are larger and darker, and tend to come with a reduction in pale yellow facial maculation in supraclypeal area, frons, and on mesepisternum, scutum, and scutellum (Fig. <xref ref-type="fig" rid="F7">7</xref>). Most of the paramedian band on the scutum is obscure, narrow, and not connected to the anterolateral mark, while the yellow mark on female hindlegs is not fully extended as in Indian and Pakistani specimens, thus, making the apical part of tibia, basitarsus, and the most of tarsi black. The pattern in most of the Laotian and Myanmarese specimens have a distinct reduction of the supraclypeal mark in the middle. A specimen from Khong Island (Fig. <xref ref-type="fig" rid="F6">6E</xref>) shows more reduction, evidenced by the disruption in the middle of the stripe below the antennal socket, coupled with an additional apical disruption noticed on the clypeus. For the female holotype of <italic><tp:taxon-name><tp:taxon-name-part taxon-name-part-type="genus" reg="Dianthidium">Dianthidium</tp:taxon-name-part><tp:taxon-name-part taxon-name-part-type="species" reg="riparium">riparium</tp:taxon-name-part></tp:taxon-name></italic> from Nan, Thailand, the maculation is more reduced, clearly absent in its supraclypeal area (Fig. <xref ref-type="fig" rid="F6">6B</xref>), and thus has a strong disruption on the clypeus.</p><fig id="F7" position="float" orientation="portrait"><object-id xmlns:xlink="http://www.w3.org/1999/xlink" content-type="doi" xlink:type="simple">10.3897/zookeys.1186.95203.figure7</object-id><object-id xmlns:xlink="http://www.w3.org/1999/xlink" content-type="arpha" xlink:type="simple">D479D3EB-F15F-5954-8576-EB642E229997</object-id><label>Figure 7.</label><caption><p>Illustration of <tp:taxon-name><tp:taxon-name-part taxon-name-part-type="genus" reg="Eoanthidium">Eoanthidium</tp:taxon-name-part> (<tp:taxon-name-part taxon-name-part-type="subgenus" reg="Hemidiellum">Hemidiellum</tp:taxon-name-part>) <tp:taxon-name-part taxon-name-part-type="species" reg="riparium">riparium</tp:taxon-name-part></tp:taxon-name> (Cockerell, 1929) facial maculation mapped according to their geographic locations (blue boxes indicate Indian-Pakistani morphs, reddish boxes indicate Indochina morphs; a morph marked with asterisk is illustrated based on <xref ref-type="bibr" rid="B100">Wu 1962</xref>: fig. 22).</p></caption><graphic xmlns:xlink="http://www.w3.org/1999/xlink" xlink:href="zookeys-1186-235_article-95203__-g007.jpg" position="float" orientation="portrait" xlink:type="simple" id="oo_954861.jpg"><uri content-type="original_file" xlink:type="simple">https://binary.pensoft.net/fig/954861</uri></graphic></fig><p>Individuals from the eastern part of the distribution (China, Laos, Myanmar, and Thailand) have a black background color of the integument with yellow markings (Fig. <xref ref-type="fig" rid="F8">8</xref>). The same is true for the populations in southern India. However, a male from northern India (Hisar) has a reddish brown background color of meso- and metasoma; the ground color of the head is black (face) and reddish brown (vertex). Individuals from Pakistan take an intermediate position, characterized by a scutum with a black background and the abdominal terga with a reddish brown background color (Fig. <xref ref-type="fig" rid="F8">8</xref>). No sexual differences were noted in the distribution of this pattern, i.e., both sexes are paler in Pakistan (4 females, 2 males) and north India (1 male), while the eastern populations are dark in both sexes.</p><fig id="F8" position="float" orientation="portrait"><object-id xmlns:xlink="http://www.w3.org/1999/xlink" content-type="doi" xlink:type="simple">10.3897/zookeys.1186.95203.figure8</object-id><object-id xmlns:xlink="http://www.w3.org/1999/xlink" content-type="arpha" xlink:type="simple">5E2B4447-2709-515F-B1BF-70294E7ABAF4</object-id><label>Figure 8.</label><caption><p>Male of <italic><tp:taxon-name><tp:taxon-name-part taxon-name-part-type="genus" reg="Eoanthidium">Eoanthidium</tp:taxon-name-part><tp:taxon-name-part taxon-name-part-type="species" reg="riparium">riparium</tp:taxon-name-part></tp:taxon-name></italic> (Cockerell, 1929) from different regions <bold>A–C</bold> dorsal view of individuals from South India (Karnakata), Pakistan (Panjab), and North India (Hisar, Haryana) respectively <bold>D</bold> face of a male <italic><tp:taxon-name><tp:taxon-name-part taxon-name-part-type="genus" reg="Eoanthidium">Eoanthidium</tp:taxon-name-part><tp:taxon-name-part taxon-name-part-type="species" reg="riparium">riparium</tp:taxon-name-part></tp:taxon-name></italic> from Pakistan (SEMC27). Note the change in the ground color from black (<bold>A</bold>) across reddish brown on terga and black on scutum (<bold>B</bold>) to entirely reddish brown (<bold>C</bold>). Also, note the shape of the reddish apical margin of the clypeus (black arrows) which is similar to the drawing of <xref ref-type="bibr" rid="B32">Gupta (1993</xref>: fig. 65) for <italic><tp:taxon-name><tp:taxon-name-part taxon-name-part-type="genus" reg="Eoanthidium">Eo.</tp:taxon-name-part><tp:taxon-name-part taxon-name-part-type="species" reg="punjabense">punjabense</tp:taxon-name-part></tp:taxon-name></italic>.</p></caption><graphic xmlns:xlink="http://www.w3.org/1999/xlink" xlink:href="zookeys-1186-235_article-95203__-g008.jpg" position="float" orientation="portrait" xlink:type="simple" id="oo_954862.jpg"><uri content-type="original_file" xlink:type="simple">https://binary.pensoft.net/fig/954862</uri></graphic></fig><p>Additionally, specimens from India and Pakistan have a much larger paramedian mark on the scutum, often extending to connect with the anterolateral mark, and generally they display more extensive maculations. The female almost has a fully yellow hindleg, sometimes with the black left on the tarsi and parts of basitarsus. Such individuals with richer yellow maculation are typical for Pakistan. Some females from southern India (including those shown by <xref ref-type="bibr" rid="B49">Kumar et al. 2017</xref>: figs 7, 8) have a greater reduction in the yellow clypeal mark, resulting in a complete black stripe in the median area, whereas other specimens come with fully yellow without any black disruption.</p><p>For some West Palaearctic <italic><tp:taxon-name><tp:taxon-name-part taxon-name-part-type="genus" reg="Eoanthidium">Eoanthidium</tp:taxon-name-part></tp:taxon-name></italic> and <italic><tp:taxon-name><tp:taxon-name-part taxon-name-part-type="genus" reg="Rhodanthidium">Rhodanthidium</tp:taxon-name-part></tp:taxon-name></italic> species, <xref ref-type="bibr" rid="B42">Kasparek (2019b</xref>, <xref ref-type="bibr" rid="B43">2020</xref>, <xref ref-type="bibr" rid="B44">2021</xref>) reported regional variations in the color pattern and discussed the possibility that the “darker” forms might be a result of adaptation to solar radiation. While in some cases, color variation follows geographical clines, there seems to be reproductive isolation between pale and dark forms in other cases. We observed a clear geographical pattern of color variants in <italic><tp:taxon-name><tp:taxon-name-part taxon-name-part-type="genus" reg="Eoanthidium">Eo.</tp:taxon-name-part><tp:taxon-name-part taxon-name-part-type="species" reg="riparium">riparium</tp:taxon-name-part></tp:taxon-name></italic>, but also intermediate forms in Pakistan (see Fig. <xref ref-type="fig" rid="F8">8</xref>), indicating that there is no reproductive isolation.</p><p>In addition, <italic><tp:taxon-name><tp:taxon-name-part taxon-name-part-type="genus" reg="Eoanthidium">Eoanthidium</tp:taxon-name-part><tp:taxon-name-part taxon-name-part-type="species" reg="punjabense">punjabense</tp:taxon-name-part></tp:taxon-name></italic> Gupta &amp; Sharma, 1993 is established here as a new synonym of <italic><tp:taxon-name><tp:taxon-name-part taxon-name-part-type="genus" reg="Eoanthidium">Eo.</tp:taxon-name-part><tp:taxon-name-part taxon-name-part-type="species" reg="riparium">riparium</tp:taxon-name-part></tp:taxon-name></italic>. <xref ref-type="bibr" rid="B32">Gupta (1993)</xref> noted that these two species are distinguished by the form of the apical margin of the clypeus, the shape of genitalia, color pattern of the integument and body size. While <xref ref-type="bibr" rid="B32">Gupta (1993)</xref> solely relied on <xref ref-type="bibr" rid="B72">Pasteels’ (1972)</xref> description, the larger material examined by us as well as the examination of Pasteels’ type material enabled a better understanding of the range of variation. The reddish apical margin of the clypeus is crenulated and somewhat irregularly formed. Our material includes one male with two protrusions (Fig. <xref ref-type="fig" rid="F8">8D</xref>), very similar to those shown by <xref ref-type="bibr" rid="B32">Gupta (1993</xref>: fig. 65). With respect to differences in genital morphology, <xref ref-type="bibr" rid="B32">Gupta (1993)</xref> may have been misguided by the incomplete drawings by <xref ref-type="bibr" rid="B72">Pasteels (1972)</xref>. Body size of <italic><tp:taxon-name><tp:taxon-name-part taxon-name-part-type="genus" reg="Eoanthidium">Eo.</tp:taxon-name-part><tp:taxon-name-part taxon-name-part-type="species" reg="punjabense">punjabense</tp:taxon-name-part></tp:taxon-name></italic> was found to be within the variability range of <italic><tp:taxon-name><tp:taxon-name-part taxon-name-part-type="genus" reg="Eoanthidium">Eo.</tp:taxon-name-part><tp:taxon-name-part taxon-name-part-type="species" reg="riparium">riparium</tp:taxon-name-part></tp:taxon-name></italic>.</p></tp:treatment-sec><tp:treatment-sec><!--Section generated to contain objects referenced in tp:taxon-treatment.--><fig id="F6" position="float" orientation="portrait"><object-id xmlns:xlink="http://www.w3.org/1999/xlink" content-type="doi" xlink:type="simple">10.3897/zookeys.1186.95203.figure6</object-id><object-id xmlns:xlink="http://www.w3.org/1999/xlink" content-type="arpha" xlink:type="simple">D8B8B708-7399-501B-9EEC-52ACD6EE1842</object-id><label>Figure 6.</label><caption><p><tp:taxon-name><tp:taxon-name-part taxon-name-part-type="genus" reg="Eoanthidium">Eoanthidium</tp:taxon-name-part> (<tp:taxon-name-part taxon-name-part-type="subgenus" reg="Hemidiellum">Hemidiellum</tp:taxon-name-part>) <tp:taxon-name-part taxon-name-part-type="species" reg="riparium">riparium</tp:taxon-name-part></tp:taxon-name> (Cockerell, 1929). Female holotype of <italic><tp:taxon-name><tp:taxon-name-part taxon-name-part-type="genus" reg="Dianthidium">Dianthidium</tp:taxon-name-part><tp:taxon-name-part taxon-name-part-type="species" reg="riparium">riparium</tp:taxon-name-part></tp:taxon-name></italic> Cockerell, 1929 (syn.) from Thailand (<bold>A, B</bold>). Male from Thailand (BSRU-AB-4360) (<bold>C, D</bold>). Female from Laos (BMNH-ENT-2017-196 (ACQ)) (<bold>E</bold>), Female from Laos (BSRU-AA-1224) (<bold>F</bold>), male from Laos (BSRU-AA-1236) (<bold>G–K</bold>), and male from Thailand (BSRU-AB-4358) (<bold>L</bold>) <bold>H–J</bold> male genitalia in dorsal, ventral, and lateral view <bold>K</bold> male S8 <bold>L</bold> apical sterna of male in ventral view. Scale bars: 2 mm (<bold>D</bold>); 1 mm (<bold>A–C, E–G</bold>); 0.5 mm (<bold>H–L</bold>).</p></caption><graphic xmlns:xlink="http://www.w3.org/1999/xlink" xlink:href="zookeys-1186-235_article-95203__-g006.jpg" position="float" orientation="portrait" xlink:type="simple" id="oo_954860.jpg"><uri content-type="original_file" xlink:type="simple">https://binary.pensoft.net/fig/954860</uri></graphic></fig></tp:treatment-sec><ref-list><ref id="B100"><mixed-citation xmlns:xlink="http://www.w3.org/1999/xlink" xlink:type="simple"><person-group><name name-style="western"><surname>Wu</surname><given-names>Y-R</given-names></name></person-group> (<year>1962</year>) Yunnan biological investigation report. <tp:taxon-name><tp:taxon-name-part taxon-name-part-type="superfamily">Apoidea</tp:taxon-name-part></tp:taxon-name> II, <tp:taxon-name><tp:taxon-name-part taxon-name-part-type="family">Megachilidae</tp:taxon-name-part></tp:taxon-name>, <tp:taxon-name><tp:taxon-name-part taxon-name-part-type="tribe">Anthidiini</tp:taxon-name-part></tp:taxon-name>. Acta Entomologica Sinica 11(Suppl.): 161–171. [Results of the zoological-botanical expedition in 1955–1957 to south-west China. Bees (<tp:taxon-name><tp:taxon-name-part taxon-name-part-type="superfamily">Apoidea</tp:taxon-name-part></tp:taxon-name>) II., <tp:taxon-name><tp:taxon-name-part taxon-name-part-type="tribe">Anthidiini</tp:taxon-name-part></tp:taxon-name> (<tp:taxon-name><tp:taxon-name-part taxon-name-part-type="family">Megachilidae</tp:taxon-name-part></tp:taxon-name>)] [in Chinese with Russian summary]</mixed-citation></ref><ref id="B32"><mixed-citation xmlns:xlink="http://www.w3.org/1999/xlink" xlink:type="simple"><person-group><name name-style="western"><surname>Gupta</surname><given-names>RK</given-names></name></person-group> (<year>1993</year>) <source>Taxonomic Studies on the <tp:taxon-name><tp:taxon-name-part taxon-name-part-type="family">Megachilidae</tp:taxon-name-part></tp:taxon-name> of North-Western India (<tp:taxon-name><tp:taxon-name-part taxon-name-part-type="class">Insecta</tp:taxon-name-part></tp:taxon-name>, <tp:taxon-name><tp:taxon-name-part taxon-name-part-type="order">Hymenoptera</tp:taxon-name-part></tp:taxon-name>, <tp:taxon-name><tp:taxon-name-part taxon-name-part-type="superfamily">Apoidea</tp:taxon-name-part></tp:taxon-name>).</source><publisher-name>Scientific Publishers</publisher-name>, <publisher-loc>Jodphur</publisher-loc>, <size units="page">294 pp</size>.</mixed-citation></ref><ref id="B49"><mixed-citation xmlns:xlink="http://www.w3.org/1999/xlink" xlink:type="simple"><person-group><name name-style="western"><surname>Kumar</surname><given-names>V</given-names></name><name name-style="western"><surname>Griswold</surname><given-names>T</given-names></name><name name-style="western"><surname>Belavadi</surname><given-names>VV</given-names></name></person-group> (<year>2017</year>) <article-title>The Resin and Carder bees of south India (<tp:taxon-name><tp:taxon-name-part taxon-name-part-type="order">Hymenoptera</tp:taxon-name-part></tp:taxon-name>: <tp:taxon-name><tp:taxon-name-part taxon-name-part-type="family">Megachilidae</tp:taxon-name-part></tp:taxon-name>: <tp:taxon-name><tp:taxon-name-part taxon-name-part-type="tribe">Anthidiini</tp:taxon-name-part></tp:taxon-name>).</article-title><source>Zootaxa</source><volume>4317</volume>(<issue>3</issue>): <fpage>436</fpage>–<lpage>468</lpage>. <ext-link xlink:href="10.11646/zootaxa.4317.3.2" ext-link-type="doi" xlink:type="simple">https://doi.org/10.11646/zootaxa.4317.3.2</ext-link></mixed-citation></ref><ref id="B71"><mixed-citation xmlns:xlink="http://www.w3.org/1999/xlink" xlink:type="simple"><person-group><name name-style="western"><surname>Pasteels</surname><given-names>JJ</given-names></name></person-group> (<year>1969</year>) <article-title>La systématique générique et subgénérique des <tp:taxon-name><tp:taxon-name-part taxon-name-part-type="subfamily">Anthidiinae</tp:taxon-name-part></tp:taxon-name> (<tp:taxon-name><tp:taxon-name-part taxon-name-part-type="order">Hymenoptera</tp:taxon-name-part></tp:taxon-name>, <tp:taxon-name><tp:taxon-name-part taxon-name-part-type="superfamily">Apoidea</tp:taxon-name-part></tp:taxon-name>, <tp:taxon-name><tp:taxon-name-part taxon-name-part-type="family">Megachilidae</tp:taxon-name-part></tp:taxon-name>) de l’Ancien Monde.</article-title><source>Mémoires de la Société royale d’entomologie de Belgique</source><volume>31</volume>: <fpage>1</fpage>–<lpage>148</lpage>.</mixed-citation></ref><ref id="B33"><mixed-citation xmlns:xlink="http://www.w3.org/1999/xlink" xlink:type="simple"><person-group><name name-style="western"><surname>Huang</surname><given-names>J</given-names></name><name name-style="western"><surname>Xu</surname><given-names>YJ</given-names></name><name name-style="western"><surname>Zeng</surname><given-names>L</given-names></name><name name-style="western"><surname>Lu</surname><given-names>YY</given-names></name><name name-style="western"><surname>Liang</surname><given-names>GW</given-names></name></person-group> (<year>2011</year>) <article-title>Changes to the spatial distribution of <italic><tp:taxon-name><tp:taxon-name-part taxon-name-part-type="genus">Ageratum</tp:taxon-name-part><tp:taxon-name-part taxon-name-part-type="species">conyzoides</tp:taxon-name-part></tp:taxon-name></italic> (<tp:taxon-name><tp:taxon-name-part taxon-name-part-type="order">Asterales</tp:taxon-name-part></tp:taxon-name>: <tp:taxon-name><tp:taxon-name-part taxon-name-part-type="family">Asteraceae</tp:taxon-name-part></tp:taxon-name>) due to red imported fire ants <italic><tp:taxon-name><tp:taxon-name-part taxon-name-part-type="genus">Solenopsis</tp:taxon-name-part><tp:taxon-name-part taxon-name-part-type="species">invicta</tp:taxon-name-part></tp:taxon-name></italic> (<tp:taxon-name><tp:taxon-name-part taxon-name-part-type="order">Hymenoptera</tp:taxon-name-part></tp:taxon-name>: <tp:taxon-name><tp:taxon-name-part taxon-name-part-type="family">Formicidae</tp:taxon-name-part></tp:taxon-name>) in China.</article-title><source>Journal of Insect Behavior</source><volume>24</volume>(<issue>4</issue>): <fpage>307</fpage>–<lpage>316</lpage>. <ext-link xlink:href="10.1007/s10905-011-9258-8" ext-link-type="doi" xlink:type="simple">https://doi.org/10.1007/s10905-011-9258-8</ext-link></mixed-citation></ref><ref id="B30"><mixed-citation xmlns:xlink="http://www.w3.org/1999/xlink" xlink:type="simple"><person-group><name name-style="western"><surname>Gorain</surname><given-names>M</given-names></name><name name-style="western"><surname>Charan</surname><given-names>SK</given-names></name><name name-style="western"><surname>Ahmed</surname><given-names>SI</given-names></name></person-group> (<year>2012</year>) <article-title>Role of insect bees in the pollination of <italic><tp:taxon-name><tp:taxon-name-part taxon-name-part-type="genus">Prosopis</tp:taxon-name-part><tp:taxon-name-part taxon-name-part-type="species">cineraria</tp:taxon-name-part></tp:taxon-name></italic> (L.) Druce (<tp:taxon-name><tp:taxon-name-part taxon-name-part-type="family">Leguminosae</tp:taxon-name-part></tp:taxon-name>, Subfamily <tp:taxon-name><tp:taxon-name-part taxon-name-part-type="subfamily">Mimosoideae</tp:taxon-name-part></tp:taxon-name>) in Rajasthan.</article-title><source>Advances in Applied Science Research</source><volume>3</volume>(<issue>6</issue>): <fpage>3448</fpage>–<lpage>3451</lpage>.</mixed-citation></ref><ref id="B72"><mixed-citation xmlns:xlink="http://www.w3.org/1999/xlink" xlink:type="simple"><person-group><name name-style="western"><surname>Pasteels</surname><given-names>JJ</given-names></name></person-group> (<year>1972</year>) <article-title>Revision des <tp:taxon-name><tp:taxon-name-part taxon-name-part-type="subfamily">Anthidiinae</tp:taxon-name-part></tp:taxon-name> (<tp:taxon-name><tp:taxon-name-part taxon-name-part-type="order">Hymenoptera</tp:taxon-name-part></tp:taxon-name><tp:taxon-name><tp:taxon-name-part taxon-name-part-type="superfamily">Apoidea</tp:taxon-name-part></tp:taxon-name>) de la région Indo-Malaise.</article-title><source>Bulletin et Annales de la Société Royale Belge d’Entomologie</source><volume>108</volume>: <fpage>72</fpage>–<lpage>128</lpage>.</mixed-citation></ref><ref id="B10"><mixed-citation xmlns:xlink="http://www.w3.org/1999/xlink" xlink:type="simple"><person-group><name name-style="western"><surname>Cockerell</surname><given-names>TDA</given-names></name></person-group> (<year>1929</year>) <article-title>XXVII. Descriptions and records of bees. CXIV.</article-title><source>Annals &amp; Magazine of Natural History</source><volume>10</volume>(<issue>14</issue>): <fpage>195</fpage>–<lpage>204</lpage>. <ext-link xlink:href="10.1080/00222932908672959" ext-link-type="doi" xlink:type="simple">https://doi.org/10.1080/00222932908672959</ext-link></mixed-citation></ref><ref id="B76"><mixed-citation xmlns:xlink="http://www.w3.org/1999/xlink" xlink:type="simple"><person-group><name name-style="western"><surname>Popov</surname><given-names>VB</given-names></name></person-group> (<year>1950</year>) <article-title>Generic groupings of the Middle Asian bees of the subfamily <tp:taxon-name><tp:taxon-name-part taxon-name-part-type="subfamily">Anthidiinae</tp:taxon-name-part></tp:taxon-name> (<tp:taxon-name><tp:taxon-name-part taxon-name-part-type="order">Hymenoptera</tp:taxon-name-part></tp:taxon-name>, <tp:taxon-name><tp:taxon-name-part taxon-name-part-type="family">Megachilidae</tp:taxon-name-part></tp:taxon-name>).</article-title><source>Doklady Akademii Nauk SSSR</source><volume>70</volume>(<issue>2</issue>): <fpage>315</fpage>–<lpage>318</lpage>.</mixed-citation></ref><ref id="B42"><mixed-citation xmlns:xlink="http://www.w3.org/1999/xlink" xlink:type="simple"><person-group><name name-style="western"><surname>Kasparek</surname><given-names>M</given-names></name></person-group> (<year>2019b</year>) <italic><tp:taxon-name><tp:taxon-name-part taxon-name-part-type="genus">Eoanthidium</tp:taxon-name-part><tp:taxon-name-part taxon-name-part-type="species">nasicum</tp:taxon-name-part></tp:taxon-name></italic> (<tp:taxon-name><tp:taxon-name-part taxon-name-part-type="superfamily">Apoidea</tp:taxon-name-part></tp:taxon-name>: <tp:taxon-name><tp:taxon-name-part taxon-name-part-type="tribe">Anthidiini</tp:taxon-name-part></tp:taxon-name>) in the Middle East: from microevolution towards speciation? Oriental Insects 54(4): 1–18. <ext-link xlink:href="10.1080/00305316.2019.1693438" ext-link-type="doi" xlink:type="simple">https://doi.org/10.1080/00305316.2019.1693438</ext-link></mixed-citation></ref><ref id="B43"><mixed-citation xmlns:xlink="http://www.w3.org/1999/xlink" xlink:type="simple"><person-group><name name-style="western"><surname>Kasparek</surname><given-names>M</given-names></name></person-group> (<year>2020</year>) Variation in <italic><tp:taxon-name><tp:taxon-name-part taxon-name-part-type="genus">Eoanthidium</tp:taxon-name-part><tp:taxon-name-part taxon-name-part-type="species">judaeense</tp:taxon-name-part></tp:taxon-name></italic> (Mavromoustakis, 1945) and <italic><tp:taxon-name><tp:taxon-name-part taxon-name-part-type="genus">E.</tp:taxon-name-part><tp:taxon-name-part taxon-name-part-type="species">clypeare</tp:taxon-name-part></tp:taxon-name></italic> (Morawitz, 1874) (<tp:taxon-name><tp:taxon-name-part taxon-name-part-type="superfamily">Apoidea</tp:taxon-name-part></tp:taxon-name>: <tp:taxon-name><tp:taxon-name-part taxon-name-part-type="family">Megachilidae</tp:taxon-name-part></tp:taxon-name>: <tp:taxon-name><tp:taxon-name-part taxon-name-part-type="tribe">Anthidiini</tp:taxon-name-part></tp:taxon-name>) in the Middle East: semispecies or cases of geographic dimorphism? Zoology in the Middle East 66(2): 145–166. <ext-link xlink:href="10.1080/09397140.2020.1729563" ext-link-type="doi" xlink:type="simple">https://doi.org/10.1080/09397140.2020.1729563</ext-link></mixed-citation></ref><ref id="B44"><mixed-citation xmlns:xlink="http://www.w3.org/1999/xlink" xlink:type="simple"><person-group><name name-style="western"><surname>Kasparek</surname><given-names>M</given-names></name></person-group> (<year>2021</year>) <article-title>So different but nonetheless belonging to the same species: Multiple geographic clines explain the diverse forms of the anthidiine bee <italic><tp:taxon-name><tp:taxon-name-part taxon-name-part-type="genus">Rhodanthidum</tp:taxon-name-part><tp:taxon-name-part taxon-name-part-type="species">caturigense</tp:taxon-name-part></tp:taxon-name></italic> s.l. (<tp:taxon-name><tp:taxon-name-part taxon-name-part-type="superfamily">Apoidea</tp:taxon-name-part></tp:taxon-name>: <tp:taxon-name><tp:taxon-name-part taxon-name-part-type="family">Megachilidae</tp:taxon-name-part></tp:taxon-name>: <tp:taxon-name><tp:taxon-name-part taxon-name-part-type="tribe">Anthidiini</tp:taxon-name-part></tp:taxon-name>).</article-title><source>Organisms, Diversity &amp; Evolution</source><volume>21</volume>(<issue>4</issue>): <fpage>719</fpage>–<lpage>735</lpage>. <ext-link xlink:href="10.1007/s13127-021-00510-2" ext-link-type="doi" xlink:type="simple">https://doi.org/10.1007/s13127-021-00510-2</ext-link></mixed-citation></ref></ref-list></tp:taxon-treatment>
