# Supplementary material for: ﻿A review of the anthidiine bees (Apoidea, Megachilidae) in Thailand
Source: Zookeys. 2023 Dec 19;1186:235–84. doi: 10.3897/zookeys.1186.95203 (PMC10751944; doi:10.3897/zookeys.1186.95203)
Supplement: XML Treatment for Euaspis [file zookeys.1186.95203-treatment11.xml]

<!DOCTYPE tp:taxon-treatment
  PUBLIC "-//TaxonX//DTD Taxonomic Treatment Publishing DTD v0 20100105//EN" "tax-treatment-NSO.dtd">
<tp:taxon-treatment xmlns:tp="http://www.plazi.org/taxpub"><tp:treatment-meta><kwd-group><label>Taxon classification</label><kwd>
                <named-content content-type="kingdom">Animalia</named-content>
              </kwd><kwd>
                <named-content content-type="order">Hymenoptera</named-content>
              </kwd><kwd>
                <named-content content-type="family">Megachilidae</named-content>
              </kwd></kwd-group><mixed-citation publication-type="journal"><person-group><name><surname>Nalinrachatakan</surname><given-names>Pakorn</given-names></name><name><surname>Ascher</surname><given-names>John S.</given-names></name><name><surname>Kasparek</surname><given-names>Max</given-names></name><name><surname>Traiyasut</surname><given-names>Prapun</given-names></name><name><surname>Thanoosing</surname><given-names>Chawatat</given-names></name><name><surname>Warrit</surname><given-names>Natapot</given-names></name></person-group><article-title>﻿A review of the anthidiine bees (<tp:taxon-name><tp:taxon-name-part taxon-name-part-type="superfamily">Apoidea</tp:taxon-name-part></tp:taxon-name>, <tp:taxon-name><tp:taxon-name-part taxon-name-part-type="family">Megachilidae</tp:taxon-name-part></tp:taxon-name>) in Thailand</article-title><source>Zookeys</source><day>19</day><month>12</month><year>2023</year><volume>1186</volume><fpage>235</fpage><lpage>284</lpage><pub-id pub-id-type="doi">10.3897/zookeys.1186.95203</pub-id></mixed-citation></tp:treatment-meta><tp:nomenclature><label>﻿</label><tp:taxon-name>
              <object-id xmlns:xlink="http://www.w3.org/1999/xlink" content-type="arpha" xlink:type="simple">94133010-032A-520F-A75F-72AA4D7673EC</object-id>
              <tp:taxon-name-part taxon-name-part-type="genus" reg="Euaspis">Euaspis</tp:taxon-name-part>
            </tp:taxon-name><tp:taxon-authority>Gerstaecker, 1858</tp:taxon-authority><tp:nomenclature-citation-list><tp:nomenclature-citation><tp:taxon-name>
                  <tp:taxon-name-part taxon-name-part-type="genus" reg="Euaspis">Euaspis</tp:taxon-name-part>
                </tp:taxon-name><comment>Gerstaecker, 1858: 460. Type species: <tp:taxon-name><tp:taxon-name-part taxon-name-part-type="genus" reg="Thynnus">Thynnus</tp:taxon-name-part><tp:taxon-name-part taxon-name-part-type="species" reg="abdominalis">abdominalis</tp:taxon-name-part></tp:taxon-name> Fabricius, 1793, by original designation.</comment></tp:nomenclature-citation><tp:nomenclature-citation><tp:taxon-name>
                  <tp:taxon-name-part taxon-name-part-type="genus" reg="Dilobopeltis">Dilobopeltis</tp:taxon-name-part>
                </tp:taxon-name><comment>Fairmaire, 1858: 266. Type species: <tp:taxon-name><tp:taxon-name-part taxon-name-part-type="genus" reg="Dilobopeltis">Dilobopeltis</tp:taxon-name-part><tp:taxon-name-part taxon-name-part-type="species" reg="fuscipennis">fuscipennis</tp:taxon-name-part></tp:taxon-name> Fairmaire, 1858 = <tp:taxon-name><tp:taxon-name-part taxon-name-part-type="genus" reg="Thynnus">Thynnus</tp:taxon-name-part><tp:taxon-name-part taxon-name-part-type="species" reg="abdominalis">abdominalis</tp:taxon-name-part></tp:taxon-name> Fabricius, 1793, by original designation.</comment></tp:nomenclature-citation><tp:nomenclature-citation><tp:taxon-name>
                  <tp:taxon-name-part taxon-name-part-type="genus" reg="Parevaspis">Parevaspis</tp:taxon-name-part>
                </tp:taxon-name><comment>Ritsema, 1874: 71. Type species: <tp:taxon-name><tp:taxon-name-part taxon-name-part-type="genus" reg="Parevaspis">Parevaspis</tp:taxon-name-part><tp:taxon-name-part taxon-name-part-type="species" reg="basalis">basalis</tp:taxon-name-part></tp:taxon-name> Ritsema, 1874, by designation of <xref ref-type="bibr" rid="B84">Sandhouse 1943</xref>: 585.</comment></tp:nomenclature-citation></tp:nomenclature-citation-list></tp:nomenclature><tp:treatment-sec sec-type="notes" id="SECID0EVLAI"><title>Note.</title><p>As a cleptoparasitic bee, <italic><tp:taxon-name><tp:taxon-name-part taxon-name-part-type="genus" reg="Euaspis">Euaspis</tp:taxon-name-part></tp:taxon-name></italic> has a distinct median longitudinal carina (Fig. <xref ref-type="fig" rid="F9">9B</xref>), juxta-antennal carina, and often comes with reddish metasoma. <xref ref-type="bibr" rid="B4">Baker (1995)</xref> revised the Asiatic species and <xref ref-type="bibr" rid="B93">Tran et al. (2016)</xref> noted and discussed three species from Vietnam. Additional material is still crucially required to prove and justify some problematic species in this genus.</p><fig id="F9" position="float" orientation="portrait"><object-id xmlns:xlink="http://www.w3.org/1999/xlink" content-type="doi" xlink:type="simple">10.3897/zookeys.1186.95203.figure9</object-id><object-id xmlns:xlink="http://www.w3.org/1999/xlink" content-type="arpha" xlink:type="simple">8F504128-B5F7-5756-BFE9-899063B72E3B</object-id><label>Figure 9.</label><caption><p>Females of <italic><tp:taxon-name><tp:taxon-name-part taxon-name-part-type="genus" reg="Euaspis">Euaspis</tp:taxon-name-part><tp:taxon-name-part taxon-name-part-type="species" reg="aequicarinata">aequicarinata</tp:taxon-name-part></tp:taxon-name></italic> Pasteels, 1980 (BSRU-AB-4120) <bold>A</bold> mesosoma including the scutellum <bold>B</bold> face <bold>C, E</bold> S6 <bold>D</bold> lateral habitus. Scale bars: 2 mm (<bold>D</bold>); 1 mm (<bold>A–C, E</bold>).</p></caption><graphic xmlns:xlink="http://www.w3.org/1999/xlink" xlink:href="zookeys-1186-235_article-95203__-g009.jpg" position="float" orientation="portrait" xlink:type="simple" id="oo_954863.jpg"><uri content-type="original_file" xlink:type="simple">https://binary.pensoft.net/fig/954863</uri></graphic></fig></tp:treatment-sec><ref-list><ref id="B84"><mixed-citation xmlns:xlink="http://www.w3.org/1999/xlink" xlink:type="simple"><person-group><name name-style="western"><surname>Sandhouse</surname><given-names>GA</given-names></name></person-group> (<year>1943</year>) <article-title>The type species of the genera and subgenera of bees.</article-title><source>Proceedings of the United States National Museum</source><volume>92</volume>(<issue>3156</issue>): <fpage>519</fpage>–<lpage>619</lpage>. <ext-link xlink:href="10.5479/si.00963801.3156.519" ext-link-type="doi" xlink:type="simple">https://doi.org/10.5479/si.00963801.3156.519</ext-link></mixed-citation></ref><ref id="B4"><mixed-citation xmlns:xlink="http://www.w3.org/1999/xlink" xlink:type="simple"><person-group><name name-style="western"><surname>Baker</surname><given-names>DB</given-names></name></person-group> (<year>1995</year>) <article-title>A review of Asian species of genus <italic><tp:taxon-name><tp:taxon-name-part taxon-name-part-type="genus">Euaspis</tp:taxon-name-part></tp:taxon-name></italic> Gerstäcker (<tp:taxon-name><tp:taxon-name-part taxon-name-part-type="order">Hymenoptera</tp:taxon-name-part></tp:taxon-name>: <tp:taxon-name><tp:taxon-name-part taxon-name-part-type="superfamily">Apoidea</tp:taxon-name-part></tp:taxon-name>: <tp:taxon-name><tp:taxon-name-part taxon-name-part-type="family">Megachilidae</tp:taxon-name-part></tp:taxon-name>).</article-title><source>Zoölogische Mededeelingen</source><volume>69</volume>(<issue>22</issue>): <fpage>281</fpage>–<lpage>302</lpage>.</mixed-citation></ref><ref id="B93"><mixed-citation xmlns:xlink="http://www.w3.org/1999/xlink" xlink:type="simple"><person-group><name name-style="western"><surname>Tran</surname><given-names>NT</given-names></name><name name-style="western"><surname>Khuat</surname><given-names>LD</given-names></name><name name-style="western"><surname>Nguyen</surname><given-names>LPT</given-names></name></person-group> (<year>2016</year>) <article-title>Taxonomic notes on the genus <italic><tp:taxon-name><tp:taxon-name-part taxon-name-part-type="genus">Euaspis</tp:taxon-name-part></tp:taxon-name></italic> Gerstäcker (<tp:taxon-name><tp:taxon-name-part taxon-name-part-type="order">Hymenoptera</tp:taxon-name-part></tp:taxon-name>: <tp:taxon-name><tp:taxon-name-part taxon-name-part-type="superfamily">Apoidea</tp:taxon-name-part></tp:taxon-name>: <tp:taxon-name><tp:taxon-name-part taxon-name-part-type="family">Megachilidae</tp:taxon-name-part></tp:taxon-name>) from Vietnam.</article-title><source>TAP CHI SINH HOC</source><volume>38</volume>(<issue>4</issue>): <fpage>515</fpage>–<lpage>520</lpage>. <ext-link xlink:href="10.15625/0866-7160/v38n4.8948" ext-link-type="doi" xlink:type="simple">https://doi.org/10.15625/0866-7160/v38n4.8948</ext-link></mixed-citation></ref></ref-list></tp:taxon-treatment>
