# Supplementary material for: ﻿A review of the anthidiine bees (Apoidea, Megachilidae) in Thailand
Source: Zookeys. 2023 Dec 19;1186:235–84. doi: 10.3897/zookeys.1186.95203 (PMC10751944; doi:10.3897/zookeys.1186.95203)
Supplement: XML Treatment for Euaspis aequicarinata [file zookeys.1186.95203-treatment12.xml]

<!DOCTYPE tp:taxon-treatment
  PUBLIC "-//TaxonX//DTD Taxonomic Treatment Publishing DTD v0 20100105//EN" "tax-treatment-NSO.dtd">
<tp:taxon-treatment xmlns:tp="http://www.plazi.org/taxpub"><tp:treatment-meta><kwd-group><label>Taxon classification</label><kwd>
                <named-content content-type="kingdom">Animalia</named-content>
              </kwd><kwd>
                <named-content content-type="order">Hymenoptera</named-content>
              </kwd><kwd>
                <named-content content-type="family">Megachilidae</named-content>
              </kwd></kwd-group><mixed-citation publication-type="journal"><person-group><name><surname>Nalinrachatakan</surname><given-names>Pakorn</given-names></name><name><surname>Ascher</surname><given-names>John S.</given-names></name><name><surname>Kasparek</surname><given-names>Max</given-names></name><name><surname>Traiyasut</surname><given-names>Prapun</given-names></name><name><surname>Thanoosing</surname><given-names>Chawatat</given-names></name><name><surname>Warrit</surname><given-names>Natapot</given-names></name></person-group><article-title>﻿A review of the anthidiine bees (<tp:taxon-name><tp:taxon-name-part taxon-name-part-type="superfamily">Apoidea</tp:taxon-name-part></tp:taxon-name>, <tp:taxon-name><tp:taxon-name-part taxon-name-part-type="family">Megachilidae</tp:taxon-name-part></tp:taxon-name>) in Thailand</article-title><source>Zookeys</source><day>19</day><month>12</month><year>2023</year><volume>1186</volume><fpage>235</fpage><lpage>284</lpage><pub-id pub-id-type="doi">10.3897/zookeys.1186.95203</pub-id></mixed-citation></tp:treatment-meta><tp:nomenclature><label>﻿</label><tp:taxon-name>
              <object-id xmlns:xlink="http://www.w3.org/1999/xlink" content-type="arpha" xlink:type="simple">3BA49C93-9A33-562A-841A-CF802D8BC397</object-id>
              <tp:taxon-name-part taxon-name-part-type="genus" reg="Euaspis">Euaspis</tp:taxon-name-part>
              <tp:taxon-name-part taxon-name-part-type="species" reg="aequicarinata">aequicarinata</tp:taxon-name-part>
            </tp:taxon-name><tp:taxon-authority>Pasteels, 1980</tp:taxon-authority><xref ref-type="fig" rid="F9">Fig. 9</xref><tp:nomenclature-citation-list><tp:nomenclature-citation><tp:taxon-name>
                  <tp:taxon-name-part taxon-name-part-type="genus" reg="Euaspis">Euaspis</tp:taxon-name-part>
                  <tp:taxon-name-part taxon-name-part-type="species" reg="aequicarinata">aequicarinata</tp:taxon-name-part>
                </tp:taxon-name><comment>Pasteels, 1980: 78 (♀, ♂). Female holotype from Kalabankan, Sabah, Malaysia (image in <named-content xmlns:xlink="http://www.w3.org/1999/xlink" content-type="dwc:institutional_code" xlink:title="Natural History Museum, London" xlink:href="http://grbio.org/institution/natural-history-museum-london" xlink:type="simple">NHMUK</named-content> examined under <ext-link xmlns:xlink="http://www.w3.org/1999/xlink" xlink:href="https://data.nhm.ac.uk/media/80bdf262-c729-42ef-bf3a-3180eb81ceb2" ext-link-type="uri" xlink:type="simple">https://data.nhm.ac.uk/media/80bdf262-c729-42ef-bf3a-3180eb81ceb2</ext-link>).</comment></tp:nomenclature-citation><tp:nomenclature-citation><tp:taxon-name>
                  <tp:taxon-name-part taxon-name-part-type="genus" reg="Euaspis">Euaspis</tp:taxon-name-part>
                  <tp:taxon-name-part taxon-name-part-type="species" reg="aequicarinata">aequicarinata</tp:taxon-name-part>
                </tp:taxon-name><comment>Pasteels: <xref ref-type="bibr" rid="B4">Baker 1995</xref>: 289, 290, fig. 13; <xref ref-type="bibr" rid="B89">Soh et al. 2016</xref>: 57; <xref ref-type="bibr" rid="B93">Tran et al. 2016</xref>: 516, fig. 13.</comment></tp:nomenclature-citation></tp:nomenclature-citation-list></tp:nomenclature><tp:treatment-sec sec-type="material" id="SECID0ELQAI"><title>Material examined.</title><p>(1♀, 2♂). <bold>Thailand</bold>: 1♀, Chiang Mai (new record), Chom Thong District, Ban Luang Subdistrict, Doi Inthanon National Park, Ban Mae Klang Luang. (<named-content xmlns:xlink="http://www.w3.org/1999/xlink" content-type="dwc:verbatimCoordinates" xlink:type="simple"><named-content content-type="geo-json" specific-use="{&#34;type&#34;:&#34;Point&#34;,&#34;coordinates&#34;:[98.547111,18.538306]}" id="NCID0EWQAI" xlink:type="simple">18°32'17.9"N, 98°32'49.6"E</named-content></named-content>, alt. 1,057 m), 30 Aug. 2021, on <italic><tp:taxon-name><tp:taxon-name-part taxon-name-part-type="genus" reg="Coleus">Coleus</tp:taxon-name-part><tp:taxon-name-part taxon-name-part-type="species" reg="scutellarioides">scutellarioides</tp:taxon-name-part></tp:taxon-name></italic> (L.) Benth. [<tp:taxon-name><tp:taxon-name-part taxon-name-part-type="family">Lamiaceae</tp:taxon-name-part></tp:taxon-name>], T. Srimaneeyanon et al. (<named-content xmlns:xlink="http://www.w3.org/1999/xlink" content-type="dwc:institutional_code" xlink:title="Chulalongkorn University Natural History Museum" xlink:href="http://grbio.org/institution/chulalongkorn-university" xlink:type="simple">CUNHM</named-content>: BSRU-AB-4120); 2♂, Phayao (new record), Mueang District, Maeka Subdistrict, Phayao University (<named-content xmlns:xlink="http://www.w3.org/1999/xlink" content-type="dwc:verbatimCoordinates" xlink:type="simple"><named-content content-type="geo-json" specific-use="{&#34;type&#34;:&#34;Point&#34;,&#34;coordinates&#34;:[99.890047,19.025403]}" id="NCID0ESRAI" xlink:type="simple">19°1'31.45"N, 99°53'24.17"E</named-content></named-content>, alt. 558 m), 1 Jun 2012, W. Suwannarak et al. (<named-content xmlns:xlink="http://www.w3.org/1999/xlink" content-type="dwc:institutional_code" xlink:title="Chulalongkorn University Natural History Museum" xlink:href="http://grbio.org/institution/chulalongkorn-university" xlink:type="simple">CUNHM</named-content>: BSRU-AA-4445, 4462).</p></tp:treatment-sec><tp:treatment-sec sec-type="distribution" id="SECID0E2RAI"><title>Distribution.</title><p>China (Yunnan), Indonesia (Java), Laos (Vientiane), Malaysia (Negeri Sembilan, Borneo: Sabah, Sarawak), Thailand (Chiang Mai (new record), Nakhon Ratchasima, Phayao (new record), Surat Thani)), Vietnam (Kon Tum, Hoa Binh).</p></tp:treatment-sec><tp:treatment-sec sec-type="diagnosis" id="SECID0EASAI"><title>Diagnosis.</title><p>Typically for <italic><tp:taxon-name><tp:taxon-name-part taxon-name-part-type="genus" reg="Euaspis">Euaspis</tp:taxon-name-part></tp:taxon-name></italic>, <italic><tp:taxon-name><tp:taxon-name-part taxon-name-part-type="genus" reg="Euaspis">Eu.</tp:taxon-name-part><tp:taxon-name-part taxon-name-part-type="species" reg="aequicarinata">aequicarinata</tp:taxon-name-part></tp:taxon-name></italic> has a black body with a reddish metasoma, and a median carina and a juxta-antennal carina are present on its face. This is the only species that has a distinct longitudinal carina on the clypeus, while the sculptures are confluent. Pale yellow patches are found on the lateral margin of scutellum and posterior margin of axilla (absent on axilla for female in this study, in contrast to the monochrome pictures in <xref ref-type="bibr" rid="B4">Baker (1995</xref>: fig. 30); compared to <italic><tp:taxon-name><tp:taxon-name-part taxon-name-part-type="genus" reg="Euaspis">Eu.</tp:taxon-name-part><tp:taxon-name-part taxon-name-part-type="species" reg="strandi">strandi</tp:taxon-name-part></tp:taxon-name></italic>, the band is more restrict and more yellowish. Female S6 obtuse, with distinct elevated basal platform (Fig. <xref ref-type="fig" rid="F10">10C, E</xref>). Male S5 with median subcircular hyaline area and median tooth, genitalia with an apical lamina which is longer than 2× its width.</p><fig id="F10" position="float" orientation="portrait"><object-id xmlns:xlink="http://www.w3.org/1999/xlink" content-type="doi" xlink:type="simple">10.3897/zookeys.1186.95203.figure10</object-id><object-id xmlns:xlink="http://www.w3.org/1999/xlink" content-type="arpha" xlink:type="simple">9EC4977B-1938-5792-8FDF-CE051EF6EB6B</object-id><label>Figure 10.</label><caption><p>Females of <italic><tp:taxon-name><tp:taxon-name-part taxon-name-part-type="genus" reg="Euaspis">Euaspis</tp:taxon-name-part><tp:taxon-name-part taxon-name-part-type="species" reg="polynesia">polynesia</tp:taxon-name-part></tp:taxon-name></italic> Vachal, 1904 (BSRU-AA-4453) (<bold>A</bold>–<bold>D</bold>) and <italic><tp:taxon-name><tp:taxon-name-part taxon-name-part-type="genus" reg="Euaspis">Euaspis</tp:taxon-name-part><tp:taxon-name-part taxon-name-part-type="species" reg="strandi">strandi</tp:taxon-name-part></tp:taxon-name></italic> Meyer, 1922 (BSRU-AA-4470) (<bold>E–H</bold>) <bold>A, E</bold> lateral habitus <bold>B, F</bold> face <bold>C, G</bold> mesosoma including the scutellum <bold>D, H</bold> S6, with a white dash line indicating boundary of the median elevated area in the left. Scale bars: 2 mm (<bold>A, C, E, G</bold>); 1 mm (<bold>B, D, F, H</bold>).</p></caption><graphic xmlns:xlink="http://www.w3.org/1999/xlink" xlink:href="zookeys-1186-235_article-95203__-g010.jpg" position="float" orientation="portrait" xlink:type="simple" id="oo_954864.jpg"><uri content-type="original_file" xlink:type="simple">https://binary.pensoft.net/fig/954864</uri></graphic></fig></tp:treatment-sec><tp:treatment-sec sec-type="Floral associations" id="SECID0EAVAI"><title>Floral associations.</title><p><italic><tp:taxon-name><tp:taxon-name-part taxon-name-part-type="genus" reg="Coleus">Coleus</tp:taxon-name-part><tp:taxon-name-part taxon-name-part-type="species" reg="scutellarioides">scutellarioides</tp:taxon-name-part></tp:taxon-name></italic> (L.) Benth. (<tp:taxon-name><tp:taxon-name-part taxon-name-part-type="family">Lamiaceae</tp:taxon-name-part></tp:taxon-name>).</p></tp:treatment-sec><tp:treatment-sec sec-type="remarks" id="SECID0EWVAI"><title>Remarks.</title><p>As mentioned in <xref ref-type="bibr" rid="B89">Soh et al. (2016)</xref>, the status of male <italic><tp:taxon-name><tp:taxon-name-part taxon-name-part-type="genus" reg="Euaspis">Eu.</tp:taxon-name-part><tp:taxon-name-part taxon-name-part-type="species" reg="aequicarinata">aequicarinata</tp:taxon-name-part></tp:taxon-name></italic> is not confirmed since the male allotype was designated from Surat Thani, Thailand, while originally, the female holotype is from Sabah (in Borneo), Malaysia. For this reason, there is currently no proof that the male is associated with the holotype regardless of the fact that they are similar in clypeal form and mesosomal maculation. Also, <xref ref-type="bibr" rid="B73">Pasteels (1980)</xref> did not mention any male genitalia or associated structures. <xref ref-type="bibr" rid="B4">Baker (1995)</xref> subsequently rectified the erroneous type locality in his key for Oriental <italic><tp:taxon-name><tp:taxon-name-part taxon-name-part-type="genus" reg="Euaspis">Euaspis</tp:taxon-name-part></tp:taxon-name></italic> species, noting that <italic><tp:taxon-name><tp:taxon-name-part taxon-name-part-type="genus" reg="Euaspis">Eu.</tp:taxon-name-part><tp:taxon-name-part taxon-name-part-type="species" reg="aequicarinata">aequicarinata</tp:taxon-name-part></tp:taxon-name></italic> should have an apical lamina longer than twice its width.</p></tp:treatment-sec><tp:treatment-sec><!--Section generated to contain objects referenced in tp:taxon-treatment.--><fig id="F9" position="float" orientation="portrait"><object-id xmlns:xlink="http://www.w3.org/1999/xlink" content-type="doi" xlink:type="simple">10.3897/zookeys.1186.95203.figure9</object-id><object-id xmlns:xlink="http://www.w3.org/1999/xlink" content-type="arpha" xlink:type="simple">8F504128-B5F7-5756-BFE9-899063B72E3B</object-id><label>Figure 9.</label><caption><p>Females of <italic><tp:taxon-name><tp:taxon-name-part taxon-name-part-type="genus" reg="Euaspis">Euaspis</tp:taxon-name-part><tp:taxon-name-part taxon-name-part-type="species" reg="aequicarinata">aequicarinata</tp:taxon-name-part></tp:taxon-name></italic> Pasteels, 1980 (BSRU-AB-4120) <bold>A</bold> mesosoma including the scutellum <bold>B</bold> face <bold>C, E</bold> S6 <bold>D</bold> lateral habitus. Scale bars: 2 mm (<bold>D</bold>); 1 mm (<bold>A–C, E</bold>).</p></caption><graphic xmlns:xlink="http://www.w3.org/1999/xlink" xlink:href="zookeys-1186-235_article-95203__-g009.jpg" position="float" orientation="portrait" xlink:type="simple" id="oo_954863.jpg"><uri content-type="original_file" xlink:type="simple">https://binary.pensoft.net/fig/954863</uri></graphic></fig></tp:treatment-sec><ref-list><ref id="B4"><mixed-citation xmlns:xlink="http://www.w3.org/1999/xlink" xlink:type="simple"><person-group><name name-style="western"><surname>Baker</surname><given-names>DB</given-names></name></person-group> (<year>1995</year>) <article-title>A review of Asian species of genus <italic><tp:taxon-name><tp:taxon-name-part taxon-name-part-type="genus">Euaspis</tp:taxon-name-part></tp:taxon-name></italic> Gerstäcker (<tp:taxon-name><tp:taxon-name-part taxon-name-part-type="order">Hymenoptera</tp:taxon-name-part></tp:taxon-name>: <tp:taxon-name><tp:taxon-name-part taxon-name-part-type="superfamily">Apoidea</tp:taxon-name-part></tp:taxon-name>: <tp:taxon-name><tp:taxon-name-part taxon-name-part-type="family">Megachilidae</tp:taxon-name-part></tp:taxon-name>).</article-title><source>Zoölogische Mededeelingen</source><volume>69</volume>(<issue>22</issue>): <fpage>281</fpage>–<lpage>302</lpage>.</mixed-citation></ref><ref id="B89"><mixed-citation xmlns:xlink="http://www.w3.org/1999/xlink" xlink:type="simple"><person-group><name name-style="western"><surname>Soh</surname><given-names>EJ</given-names></name><name name-style="western"><surname>Soh</surname><given-names>ZW</given-names></name><name name-style="western"><surname>Chui</surname><given-names>S-X</given-names></name><name name-style="western"><surname>Ascher</surname><given-names>JS</given-names></name></person-group> (<year>2016</year>) <article-title>The bee tribe <tp:taxon-name><tp:taxon-name-part taxon-name-part-type="tribe">Anthidiini</tp:taxon-name-part></tp:taxon-name> in Singapore (<tp:taxon-name><tp:taxon-name-part taxon-name-part-type="clade">Anthophila</tp:taxon-name-part></tp:taxon-name>: <tp:taxon-name><tp:taxon-name-part taxon-name-part-type="family">Megachilidae</tp:taxon-name-part></tp:taxon-name>: <tp:taxon-name><tp:taxon-name-part taxon-name-part-type="tribe">Anthidiini</tp:taxon-name-part></tp:taxon-name>) with notes on the regional fauna.</article-title><source>Nature in Singapore</source><volume>9</volume>: <fpage>49</fpage>–<lpage>62</lpage>.</mixed-citation></ref><ref id="B93"><mixed-citation xmlns:xlink="http://www.w3.org/1999/xlink" xlink:type="simple"><person-group><name name-style="western"><surname>Tran</surname><given-names>NT</given-names></name><name name-style="western"><surname>Khuat</surname><given-names>LD</given-names></name><name name-style="western"><surname>Nguyen</surname><given-names>LPT</given-names></name></person-group> (<year>2016</year>) <article-title>Taxonomic notes on the genus <italic><tp:taxon-name><tp:taxon-name-part taxon-name-part-type="genus">Euaspis</tp:taxon-name-part></tp:taxon-name></italic> Gerstäcker (<tp:taxon-name><tp:taxon-name-part taxon-name-part-type="order">Hymenoptera</tp:taxon-name-part></tp:taxon-name>: <tp:taxon-name><tp:taxon-name-part taxon-name-part-type="superfamily">Apoidea</tp:taxon-name-part></tp:taxon-name>: <tp:taxon-name><tp:taxon-name-part taxon-name-part-type="family">Megachilidae</tp:taxon-name-part></tp:taxon-name>) from Vietnam.</article-title><source>TAP CHI SINH HOC</source><volume>38</volume>(<issue>4</issue>): <fpage>515</fpage>–<lpage>520</lpage>. <ext-link xlink:href="10.15625/0866-7160/v38n4.8948" ext-link-type="doi" xlink:type="simple">https://doi.org/10.15625/0866-7160/v38n4.8948</ext-link></mixed-citation></ref><ref id="B73"><mixed-citation xmlns:xlink="http://www.w3.org/1999/xlink" xlink:type="simple"><person-group><name name-style="western"><surname>Pasteels</surname><given-names>JJ</given-names></name></person-group> (<year>1980</year>) <article-title>Revision du Genre <italic><tp:taxon-name><tp:taxon-name-part taxon-name-part-type="genus">Euaspis</tp:taxon-name-part></tp:taxon-name></italic> Gerstaecker (<tp:taxon-name><tp:taxon-name-part taxon-name-part-type="order">Hymenoptera</tp:taxon-name-part></tp:taxon-name>, <tp:taxon-name><tp:taxon-name-part taxon-name-part-type="superfamily">Apoidea</tp:taxon-name-part></tp:taxon-name>, <tp:taxon-name><tp:taxon-name-part taxon-name-part-type="family">Megachilidae</tp:taxon-name-part></tp:taxon-name>).</article-title><source>Bulletin et Annales de la Société Royale Belge d’Entomologie</source><volume>116</volume>: <fpage>73</fpage>–<lpage>89</lpage>.</mixed-citation></ref></ref-list></tp:taxon-treatment>
