# Supplementary material for: ﻿A review of the anthidiine bees (Apoidea, Megachilidae) in Thailand
Source: Zookeys. 2023 Dec 19;1186:235–84. doi: 10.3897/zookeys.1186.95203 (PMC10751944; doi:10.3897/zookeys.1186.95203)
Supplement: XML Treatment for Euaspis polynesia [file zookeys.1186.95203-treatment13.xml]

<!DOCTYPE tp:taxon-treatment
  PUBLIC "-//TaxonX//DTD Taxonomic Treatment Publishing DTD v0 20100105//EN" "tax-treatment-NSO.dtd">
<tp:taxon-treatment xmlns:tp="http://www.plazi.org/taxpub"><tp:treatment-meta><kwd-group><label>Taxon classification</label><kwd>
                <named-content content-type="kingdom">Animalia</named-content>
              </kwd><kwd>
                <named-content content-type="order">Hymenoptera</named-content>
              </kwd><kwd>
                <named-content content-type="family">Megachilidae</named-content>
              </kwd></kwd-group><mixed-citation publication-type="journal"><person-group><name><surname>Nalinrachatakan</surname><given-names>Pakorn</given-names></name><name><surname>Ascher</surname><given-names>John S.</given-names></name><name><surname>Kasparek</surname><given-names>Max</given-names></name><name><surname>Traiyasut</surname><given-names>Prapun</given-names></name><name><surname>Thanoosing</surname><given-names>Chawatat</given-names></name><name><surname>Warrit</surname><given-names>Natapot</given-names></name></person-group><article-title>﻿A review of the anthidiine bees (<tp:taxon-name><tp:taxon-name-part taxon-name-part-type="superfamily">Apoidea</tp:taxon-name-part></tp:taxon-name>, <tp:taxon-name><tp:taxon-name-part taxon-name-part-type="family">Megachilidae</tp:taxon-name-part></tp:taxon-name>) in Thailand</article-title><source>Zookeys</source><day>19</day><month>12</month><year>2023</year><volume>1186</volume><fpage>235</fpage><lpage>284</lpage><pub-id pub-id-type="doi">10.3897/zookeys.1186.95203</pub-id></mixed-citation></tp:treatment-meta><tp:nomenclature><label>﻿</label><tp:taxon-name>
              <object-id xmlns:xlink="http://www.w3.org/1999/xlink" content-type="arpha" xlink:type="simple">87D6D3F2-FD52-57AB-8162-2B2051D83C6D</object-id>
              <tp:taxon-name-part taxon-name-part-type="genus" reg="Euaspis">Euaspis</tp:taxon-name-part>
              <tp:taxon-name-part taxon-name-part-type="species" reg="polynesia">polynesia</tp:taxon-name-part>
            </tp:taxon-name><tp:taxon-authority>Vachal, 1904</tp:taxon-authority><xref ref-type="fig" rid="F10">Fig. 10A–D</xref><tp:nomenclature-citation-list><tp:nomenclature-citation><tp:taxon-name>
                  <tp:taxon-name-part taxon-name-part-type="genus" reg="Stelis">Stelis</tp:taxon-name-part>
                  <tp:taxon-name-part taxon-name-part-type="species" reg="abdominalis">abdominalis</tp:taxon-name-part>
                </tp:taxon-name><comment>Smith, 1858 (nec <xref ref-type="bibr" rid="B16">Fabricius 1793</xref>): 7. (♂) Holotype from Celebes [= Sulawesi] (OUMNH: Oxford University Museum, not examined).</comment></tp:nomenclature-citation><tp:nomenclature-citation><tp:taxon-name>
                  <tp:taxon-name-part taxon-name-part-type="genus" reg="Euaspis">Euaspis</tp:taxon-name-part>
                  <tp:taxon-name-part taxon-name-part-type="species" reg="polyesia">polyesia</tp:taxon-name-part>
                </tp:taxon-name><comment>Vachal, 1903a: 97. (♀ nov., ♂), incorrectly labeled (<xref ref-type="bibr" rid="B4">Baker 1995</xref>), replacement name of <tp:taxon-name><tp:taxon-name-part taxon-name-part-type="genus" reg="Stelis">Stelis</tp:taxon-name-part><tp:taxon-name-part taxon-name-part-type="species" reg="abdominalis">abdominalis</tp:taxon-name-part></tp:taxon-name> Smith, 1858.</comment></tp:nomenclature-citation><tp:nomenclature-citation><tp:taxon-name>
                  <tp:taxon-name-part taxon-name-part-type="genus" reg="Euaspis">Euaspis</tp:taxon-name-part>
                  <tp:taxon-name-part taxon-name-part-type="species" reg="polynesia">polynesia</tp:taxon-name-part>
                </tp:taxon-name><comment>Vachal, 1903b: 173, justified emendation.</comment></tp:nomenclature-citation><tp:nomenclature-citation><tp:taxon-name>
                  <tp:taxon-name-part taxon-name-part-type="genus" reg="Euaspis">Euaspis</tp:taxon-name-part>
                  <tp:taxon-name-part taxon-name-part-type="species" reg="smithii">smithii</tp:taxon-name-part>
                </tp:taxon-name><comment>Friese, 1904: 137, unnecessary replacement name.</comment></tp:nomenclature-citation><tp:nomenclature-citation><tp:taxon-name>
                  <tp:taxon-name-part taxon-name-part-type="genus" reg="Parevapis">Parevapis</tp:taxon-name-part>
                  <tp:taxon-name-part taxon-name-part-type="species" reg="impressus">impressus</tp:taxon-name-part>
                </tp:taxon-name><comment>Vierick, 1924: 745. (♀, ♂) Male holotype and female allotype from Surigao, Mindanao (USNM: United States National Museum, not examined).</comment></tp:nomenclature-citation><tp:nomenclature-citation><tp:taxon-name>
                  <tp:taxon-name-part taxon-name-part-type="genus" reg="Euaspis">Euaspis</tp:taxon-name-part>
                  <tp:taxon-name-part taxon-name-part-type="species" reg="basalis">basalis</tp:taxon-name-part>
                  <tp:taxon-name-part taxon-name-part-type="subspecies" reg="chinensis">chinensis</tp:taxon-name-part>
                </tp:taxon-name><comment>Cockerell, 1930: 50. (♀, ♂). Female type and male cotype from Foochow, China (<named-content xmlns:xlink="http://www.w3.org/1999/xlink" content-type="dwc:institutional_code" xlink:title="Natural History Museum, London" xlink:href="http://grbio.org/institution/natural-history-museum-london" xlink:type="simple">NHMUK</named-content>, not examined).</comment></tp:nomenclature-citation><tp:nomenclature-citation><tp:taxon-name><tp:taxon-name-part taxon-name-part-type="genus" reg="Euaspis">Euaspis</tp:taxon-name-part> (<tp:taxon-name-part taxon-name-part-type="subgenus" reg="Parevapis">Parevapis</tp:taxon-name-part>) <tp:taxon-name-part taxon-name-part-type="species" reg="polynesia">polynesia</tp:taxon-name-part></tp:taxon-name><comment>Vachal: <xref ref-type="bibr" rid="B75">Popov 1933</xref>: 377.</comment></tp:nomenclature-citation><tp:nomenclature-citation><tp:taxon-name><tp:taxon-name-part taxon-name-part-type="genus" reg="Euaspis">Euaspis</tp:taxon-name-part> (<tp:taxon-name-part taxon-name-part-type="subgenus" reg="Parevapis">Parevapis</tp:taxon-name-part>) <tp:taxon-name-part taxon-name-part-type="species" reg="polyesia">polyesia</tp:taxon-name-part></tp:taxon-name><comment>Vachal: <xref ref-type="bibr" rid="B73">Pasteels 1980</xref>: 76–89, incorrectly labeled.</comment></tp:nomenclature-citation><tp:nomenclature-citation><tp:taxon-name>
                  <tp:taxon-name-part taxon-name-part-type="genus" reg="Euaspis">Euaspis</tp:taxon-name-part>
                  <tp:taxon-name-part taxon-name-part-type="species" reg="polynesia">polynesia</tp:taxon-name-part>
                </tp:taxon-name><comment>Vachal: <xref ref-type="bibr" rid="B4">Baker 1995</xref>: 286–289; <xref ref-type="bibr" rid="B89">Soh et al. 2016</xref>: 55–56, figs 1, 6; <xref ref-type="bibr" rid="B93">Tran et al. 2016</xref>: 517–518, figs 7–10; <xref ref-type="bibr" rid="B27">Ghosh et al. 2023</xref>: 193–196, fig. 1.</comment></tp:nomenclature-citation></tp:nomenclature-citation-list></tp:nomenclature><tp:treatment-sec sec-type="material" id="SECID0E24AI"><title>Material examined.</title><p>43 (20♀, 23♂). <bold>Thailand</bold>: 1♀, Chainat (new record) [with obscured label] (<abbrev xmlns:xlink="http://www.w3.org/1999/xlink" xlink:title="Department of Entomology, Faculty of Agriculture, Kasetsart University" id="ABBRID0ED5AI" xlink:type="simple">KKIC</abbrev>); 1♀, Chanthaburi, Makam District, 25 May 2015, N. Chattanabun (<named-content xmlns:xlink="http://www.w3.org/1999/xlink" content-type="dwc:institutional_code" xlink:title="Chulalongkorn University Natural History Museum" xlink:href="http://grbio.org/institution/chulalongkorn-university" xlink:type="simple">CUNHM</named-content>: BSRU-AA-4458); Chiang Mai, Chom Thong District, Ban Luang Subdistrict, Doi Inthanon National Park, Ban Mae Klang Luang, Tourist Station, 1♀, (<named-content xmlns:xlink="http://www.w3.org/1999/xlink" content-type="dwc:verbatimCoordinates" xlink:type="simple"><named-content content-type="geo-json" specific-use="{&#34;type&#34;:&#34;Point&#34;,&#34;coordinates&#34;:[98.548611,18.534111]}" id="NCID0EO5AI" xlink:type="simple">18°32'2.8"N, 98°32'55"E</named-content></named-content>, alt. 1015 m), 16 Jun. 2019, N. Warrit et al., on <italic><tp:taxon-name><tp:taxon-name-part taxon-name-part-type="genus" reg="Cuphea">Cuphea</tp:taxon-name-part><tp:taxon-name-part taxon-name-part-type="species" reg="hyssopifolia">hyssopifolia</tp:taxon-name-part></tp:taxon-name></italic> K. [<tp:taxon-name><tp:taxon-name-part taxon-name-part-type="family">Lythraceae</tp:taxon-name-part></tp:taxon-name>] (<named-content xmlns:xlink="http://www.w3.org/1999/xlink" content-type="dwc:institutional_code" xlink:title="Chulalongkorn University Natural History Museum" xlink:href="http://grbio.org/institution/chulalongkorn-university" xlink:type="simple">CUNHM</named-content>: BSRU-AA-7927); 1♀, (<named-content xmlns:xlink="http://www.w3.org/1999/xlink" content-type="dwc:verbatimCoordinates" xlink:type="simple"><named-content content-type="geo-json" specific-use="{&#34;type&#34;:&#34;Point&#34;,&#34;coordinates&#34;:[98.549222,18.541222]}" id="NCID0EK6AI" xlink:type="simple">18°32'28.4"N, 98°32'57.2"E</named-content></named-content>, alt. 1020 m), 26 Oct. 2020, T. Srimaneeyanon et al. (<named-content xmlns:xlink="http://www.w3.org/1999/xlink" content-type="dwc:institutional_code" xlink:title="Chulalongkorn University Natural History Museum" xlink:href="http://grbio.org/institution/chulalongkorn-university" xlink:type="simple">CUNHM</named-content>: BSRU-AB-1372), Chiang Mai, Chom Thong District, Ban Luang Subdistrict, Doi Inthanon National Park, Ban Mae Klang Luang. 2♂, (<named-content xmlns:xlink="http://www.w3.org/1999/xlink" content-type="dwc:verbatimCoordinates" xlink:type="simple"><named-content content-type="geo-json" specific-use="{&#34;type&#34;:&#34;Point&#34;,&#34;coordinates&#34;:[98.546942,18.536714]}" id="NCID0EW6AI" xlink:type="simple">18°32'12.17"N, 98°32'48.99"E</named-content></named-content>, alt. 1,056 m), 17 Feb. 2021, Srimaneeyanon et al. (<named-content xmlns:xlink="http://www.w3.org/1999/xlink" content-type="dwc:institutional_code" xlink:title="Chulalongkorn University Natural History Museum" xlink:href="http://grbio.org/institution/chulalongkorn-university" xlink:type="simple">CUNHM</named-content>: BSRU-AB-2810, 2843), 1♀ 2♂, (<named-content xmlns:xlink="http://www.w3.org/1999/xlink" content-type="dwc:verbatimCoordinates" xlink:type="simple"><named-content content-type="geo-json" specific-use="{&#34;type&#34;:&#34;Point&#34;,&#34;coordinates&#34;:[98.533667,18.541583]}" id="NCID0ECABI" xlink:type="simple">18°32'29.7"N, 98°32'1.2"E</named-content></named-content>, alt. 1,033 m), 01:00–05:00PM, 7 May 2021, T. Srimaneeyanon et al. (<named-content xmlns:xlink="http://www.w3.org/1999/xlink" content-type="dwc:institutional_code" xlink:title="Chulalongkorn University Natural History Museum" xlink:href="http://grbio.org/institution/chulalongkorn-university" xlink:type="simple">CUNHM</named-content>: ♀ BSRU-AB-3459, ♂ BSRU-AB-3548, 3550), 1♀ 2♂, (<named-content xmlns:xlink="http://www.w3.org/1999/xlink" content-type="dwc:verbatimCoordinates" xlink:type="simple"><named-content content-type="geo-json" specific-use="{&#34;type&#34;:&#34;Point&#34;,&#34;coordinates&#34;:[98.550389,18.541556]}" id="NCID0EOABI" xlink:type="simple">18°32'29.6"N, 98°33'01.4"E</named-content></named-content>, alt. 1,012 m), 30 Aug. 2021, T. Srimaneeyanon et al. (<named-content xmlns:xlink="http://www.w3.org/1999/xlink" content-type="dwc:institutional_code" xlink:title="Chulalongkorn University Natural History Museum" xlink:href="http://grbio.org/institution/chulalongkorn-university" xlink:type="simple">CUNHM</named-content>: ♀ BSRU-AB-4153, ♂ BSRU-AB-4154, 4155). Chiang Mai, Chom Thong District, Ban Luang Subdistrict, Doi Inthanon National Park, Mae Klang Waterfall, 1♀, (<named-content xmlns:xlink="http://www.w3.org/1999/xlink" content-type="dwc:verbatimCoordinates" xlink:type="simple"><named-content content-type="geo-json" specific-use="{&#34;type&#34;:&#34;Point&#34;,&#34;coordinates&#34;:[98.667208,18.494639]}" id="NCID0E1ABI" xlink:type="simple">18°29'40.70"N, 98°40'01.95"E</named-content></named-content>, alt. 330 m), 18 Feb. 2021, T. Srimaneeyanon et al. (<named-content xmlns:xlink="http://www.w3.org/1999/xlink" content-type="dwc:institutional_code" xlink:title="Chulalongkorn University Natural History Museum" xlink:href="http://grbio.org/institution/chulalongkorn-university" xlink:type="simple">CUNHM</named-content>: BSRU-AB-3056), 1♀, (<named-content xmlns:xlink="http://www.w3.org/1999/xlink" content-type="dwc:verbatimCoordinates" xlink:type="simple"><named-content content-type="geo-json" specific-use="{&#34;type&#34;:&#34;Point&#34;,&#34;coordinates&#34;:[98.670306,18.492556]}" id="NCID0EGBBI" xlink:type="simple">18°29'33.2"N, 98°40'13.1"E</named-content></named-content>, alt. 319 m), 8 May 2021, T. Srimaneeyanon et al. (<named-content xmlns:xlink="http://www.w3.org/1999/xlink" content-type="dwc:institutional_code" xlink:title="Chulalongkorn University Natural History Museum" xlink:href="http://grbio.org/institution/chulalongkorn-university" xlink:type="simple">CUNHM</named-content>: BSRU-AB-3320). 1♀, Chiang Mai, Mae Rim District, Pong Yaeng Subdistrict, Queen Sirikit Botanic Garden, 21 Aug. 2016, Aerial net, N. Chatthanabun (<named-content xmlns:xlink="http://www.w3.org/1999/xlink" content-type="dwc:institutional_code" xlink:title="Chulalongkorn University Natural History Museum" xlink:href="http://grbio.org/institution/chulalongkorn-university" xlink:type="simple">CUNHM</named-content>: BSRU-AB-1782); Kanchanaburi (new record), 1♀, Tha Sao Dist., Hellfire pass interpretive centre (<named-content xmlns:xlink="http://www.w3.org/1999/xlink" content-type="dwc:verbatimCoordinates" xlink:type="simple"><named-content content-type="geo-json" specific-use="{&#34;type&#34;:&#34;Point&#34;,&#34;coordinates&#34;:[98.956541,14.351152]}" id="NCID0EWBBI" xlink:type="simple">14°21'4.1472"N, 98°57'23.5476"E</named-content></named-content>, alt. 240 m), 17 Dec. 2021, S. Deowanish et al. (<named-content xmlns:xlink="http://www.w3.org/1999/xlink" content-type="dwc:institutional_code" xlink:title="Chulalongkorn University Natural History Museum" xlink:href="http://grbio.org/institution/chulalongkorn-university" xlink:type="simple">CUNHM</named-content>: BSRU-AB-5493). 1♀, 1♂, Sai Yok District, Wang Krachae Subdistrict (<named-content xmlns:xlink="http://www.w3.org/1999/xlink" content-type="dwc:verbatimCoordinates" xlink:type="simple"><named-content content-type="geo-json" specific-use="{&#34;type&#34;:&#34;Point&#34;,&#34;coordinates&#34;:[99.051924,14.185159]}" id="NCID0ECCBI" xlink:type="simple">14°11'6.5724"N, 99°3'6.9258"E</named-content></named-content>, alt. 102.3 m), 24 Jun. 2016, N. Warrit et al. (<named-content xmlns:xlink="http://www.w3.org/1999/xlink" content-type="dwc:institutional_code" xlink:title="Chulalongkorn University Natural History Museum" xlink:href="http://grbio.org/institution/chulalongkorn-university" xlink:type="simple">CUNHM</named-content>: BSRU-AA-4480, 4483); 1♂, Mukdahan (new record), Mueang District (<named-content xmlns:xlink="http://www.w3.org/1999/xlink" content-type="dwc:verbatimCoordinates" xlink:type="simple"><named-content content-type="geo-json" specific-use="{&#34;type&#34;:&#34;Point&#34;,&#34;coordinates&#34;:[104.729762,16.569851]}" id="NCID0EOCBI" xlink:type="simple">16°34'11.4630"N, 104°43'47.1426"E</named-content></named-content>, alt. 139 m), 18 Jan. 2017, N. Warrit et al. (<named-content xmlns:xlink="http://www.w3.org/1999/xlink" content-type="dwc:institutional_code" xlink:title="Chulalongkorn University Natural History Museum" xlink:href="http://grbio.org/institution/chulalongkorn-university" xlink:type="simple">CUNHM</named-content>: BSRU-AA-4903); Nakhon Pathom (new record), 1♀, Kamphaeng Saen District, 8 Jul. 2003, Subat (<abbrev xmlns:xlink="http://www.w3.org/1999/xlink" xlink:title="Department of Entomology, Faculty of Agriculture, Kasetsart University" id="ABBRID0EXCBI" xlink:type="simple">KKIC</abbrev>). 1♀, 21 Nov 2002, Pornwat (<abbrev xmlns:xlink="http://www.w3.org/1999/xlink" xlink:title="Department of Entomology, Faculty of Agriculture, Kasetsart University" id="ABBRID0E2CBI" xlink:type="simple">KKIC</abbrev>). 2♂, (<named-content xmlns:xlink="http://www.w3.org/1999/xlink" content-type="dwc:verbatimCoordinates" xlink:type="simple"><named-content content-type="geo-json" specific-use="{&#34;type&#34;:&#34;Point&#34;,&#34;coordinates&#34;:[99.875868,13.749553]}" id="NCID0ECDBI" xlink:type="simple">13°44'58.3908"N, 99°52'33.1242"E</named-content></named-content>, alt. 14 m), 10 Jul. 2015, N. Warrit et al. (<named-content xmlns:xlink="http://www.w3.org/1999/xlink" content-type="dwc:institutional_code" xlink:title="Chulalongkorn University Natural History Museum" xlink:href="http://grbio.org/institution/chulalongkorn-university" xlink:type="simple">CUNHM</named-content>: BSRU-AA4466, 4467). 2♀, KU Kamphaengsaen Campus, Insect Park (<named-content xmlns:xlink="http://www.w3.org/1999/xlink" content-type="dwc:verbatimCoordinates" xlink:type="simple"><named-content content-type="geo-json" specific-use="{&#34;type&#34;:&#34;Point&#34;,&#34;coordinates&#34;:[99.982362,14.038375]}" id="NCID0EODBI" xlink:type="simple">14°02'18.1500"N, 99°58'56.5016"E</named-content></named-content>, alt. 3 m), 29 Jul. 2015, N. Warrit et al. (<named-content xmlns:xlink="http://www.w3.org/1999/xlink" content-type="dwc:institutional_code" xlink:title="Chulalongkorn University Natural History Museum" xlink:href="http://grbio.org/institution/chulalongkorn-university" xlink:type="simple">CUNHM</named-content>: BSRU-AA-4476, 4477); 6♂, Phayao (new record), Mueang District, Maeka Subdistrict, Phayao University (<named-content xmlns:xlink="http://www.w3.org/1999/xlink" content-type="dwc:verbatimCoordinates" xlink:type="simple"><named-content content-type="geo-json" specific-use="{&#34;type&#34;:&#34;Point&#34;,&#34;coordinates&#34;:[99.890047,19.025403]}" id="NCID0E1DBI" xlink:type="simple">19°1'31.45"N, 99°53'24.17"E</named-content></named-content>, alt. 558 m), 1 Jun. 2012, W. Suwannarak et al. (<named-content xmlns:xlink="http://www.w3.org/1999/xlink" content-type="dwc:institutional_code" xlink:title="Chulalongkorn University Natural History Museum" xlink:href="http://grbio.org/institution/chulalongkorn-university" xlink:type="simple">CUNHM</named-content>: BSRU-AA-4446, 4448, 4450, 4463, 4464, 4465); 1♀, Phetchabun (new record), Lomsak District, Bungkla Subdistrict (<named-content xmlns:xlink="http://www.w3.org/1999/xlink" content-type="dwc:verbatimCoordinates" xlink:type="simple"><named-content content-type="geo-json" specific-use="{&#34;type&#34;:&#34;Point&#34;,&#34;coordinates&#34;:[103.966667,18.250000]}" id="NCID0EGEBI" xlink:type="simple">18°15'N, 103°58'E</named-content></named-content>, alt. 162 m), 18 Oct. 2009, K. Attasopa &amp; P. Phukphume (<named-content xmlns:xlink="http://www.w3.org/1999/xlink" content-type="dwc:institutional_code" xlink:title="Chulalongkorn University Natural History Museum" xlink:href="http://grbio.org/institution/chulalongkorn-university" xlink:type="simple">CUNHM</named-content>: BSRU-AA-4442); 1♀, Phetchaburi (new record), Kang Kra Chan District, 18 Apr. 2012, C. Rungsri (<named-content xmlns:xlink="http://www.w3.org/1999/xlink" content-type="dwc:institutional_code" xlink:title="Chulalongkorn University Natural History Museum" xlink:href="http://grbio.org/institution/chulalongkorn-university" xlink:type="simple">CUNHM</named-content>: BSRU-AA-4443); Ratchaburi (new record), 1♀, Jom Bung District, 26 May 2012, N. Warrit &amp; W. Suwannaruk (<named-content xmlns:xlink="http://www.w3.org/1999/xlink" content-type="dwc:institutional_code" xlink:title="Chulalongkorn University Natural History Museum" xlink:href="http://grbio.org/institution/chulalongkorn-university" xlink:type="simple">CUNHM</named-content>: BSRU-AA-4453). 2♂, Ratchaburi, Suan Phueng District, Pasutara resort (<named-content xmlns:xlink="http://www.w3.org/1999/xlink" content-type="dwc:verbatimCoordinates" xlink:type="simple"><named-content content-type="geo-json" specific-use="{&#34;type&#34;:&#34;Point&#34;,&#34;coordinates&#34;:[99.347677,13.518312]}" id="NCID0E1EBI" xlink:type="simple">13°31'5.9226"N, 99°20'51.6366"E</named-content></named-content>, alt. 104.71 m), 2 Aug. 2019, P. Senawong et al. (<named-content xmlns:xlink="http://www.w3.org/1999/xlink" content-type="dwc:institutional_code" xlink:title="Chulalongkorn University Natural History Museum" xlink:href="http://grbio.org/institution/chulalongkorn-university" xlink:type="simple">CUNHM</named-content>: BSRU-AB-0764, 0765); Saraburi (new record), 1♂, Kaeng Khoi District, Chula-Saraburi (<named-content xmlns:xlink="http://www.w3.org/1999/xlink" content-type="dwc:verbatimCoordinates" xlink:type="simple"><named-content content-type="geo-json" specific-use="{&#34;type&#34;:&#34;Point&#34;,&#34;coordinates&#34;:[101.028056,14.517500]}" id="NCID0EGFBI" xlink:type="simple">14°31'3"N, 101°1'41"E</named-content></named-content>, alt. 43 m), 15 Aug. 2015, N. Warrit et al. (<named-content xmlns:xlink="http://www.w3.org/1999/xlink" content-type="dwc:institutional_code" xlink:title="Chulalongkorn University Natural History Museum" xlink:href="http://grbio.org/institution/chulalongkorn-university" xlink:type="simple">CUNHM</named-content>: BSRU-AA-4481). 1♀, (<named-content xmlns:xlink="http://www.w3.org/1999/xlink" content-type="dwc:verbatimCoordinates" xlink:type="simple"><named-content content-type="geo-json" specific-use="{&#34;type&#34;:&#34;Point&#34;,&#34;coordinates&#34;:[101.028756,14.523175]}" id="NCID0ESFBI" xlink:type="simple">14°31'23.4300"N, 101°1'43.5216"E</named-content></named-content>, alt. 52.89 m), 13 Oct. 2018, N. Warrit et al. (<named-content xmlns:xlink="http://www.w3.org/1999/xlink" content-type="dwc:institutional_code" xlink:title="Chulalongkorn University Natural History Museum" xlink:href="http://grbio.org/institution/chulalongkorn-university" xlink:type="simple">CUNHM</named-content>: BSRU-AB-0154); 2♂, Trang, Na Yong District (<named-content xmlns:xlink="http://www.w3.org/1999/xlink" content-type="dwc:verbatimCoordinates" xlink:type="simple"><named-content content-type="geo-json" specific-use="{&#34;type&#34;:&#34;Point&#34;,&#34;coordinates&#34;:[99.776002,7.552247]}" id="NCID0E5FBI" xlink:type="simple">7°33'8.0892"N, 99°46'33.6072"E</named-content></named-content>, alt. 24 m), 11 Jun. 2015, N. Warrit et al. (<named-content xmlns:xlink="http://www.w3.org/1999/xlink" content-type="dwc:institutional_code" xlink:title="Chulalongkorn University Natural History Museum" xlink:href="http://grbio.org/institution/chulalongkorn-university" xlink:type="simple">CUNHM</named-content>: BSRU-AA-4457, 4459); Ubonratchathani (new record), 1♂, Khueng Nai District, Ko Ae Subdistrict, Ubon Rachathani Rajabhat Univ. Faculty of Agriculture, 30 Aug. 2020, P. Traiyasut et. al. (<named-content xmlns:xlink="http://www.w3.org/1999/xlink" content-type="dwc:institutional_code" xlink:title="Chulalongkorn University Natural History Museum" xlink:href="http://grbio.org/institution/chulalongkorn-university" xlink:type="simple">CUNHM</named-content>: BSRU-AB-1704), 1♂, Na Chaluai District, Phu Chong Na Yoi National Park (<named-content xmlns:xlink="http://www.w3.org/1999/xlink" content-type="dwc:verbatimCoordinates" xlink:type="simple"><named-content content-type="geo-json" specific-use="{&#34;type&#34;:&#34;Point&#34;,&#34;coordinates&#34;:[105.258622,14.434717]}" id="NCID0EOGBI" xlink:type="simple">14°26'4.98"N, 105°15'31.04"E</named-content></named-content>, alt. 269 m), 23 Jan. 2015, N. Warrit et. al. (<named-content xmlns:xlink="http://www.w3.org/1999/xlink" content-type="dwc:institutional_code" xlink:title="Chulalongkorn University Natural History Museum" xlink:href="http://grbio.org/institution/chulalongkorn-university" xlink:type="simple">CUNHM</named-content>: BSRU-AA-4460), 1♀, Na Chaluai District, Phu Chong Na Yoi National Park, Pa Lan Pa Chad (<named-content xmlns:xlink="http://www.w3.org/1999/xlink" content-type="dwc:verbatimCoordinates" xlink:type="simple"><named-content content-type="geo-json" specific-use="{&#34;type&#34;:&#34;Point&#34;,&#34;coordinates&#34;:[105.261089,14.434822]}" id="NCID0E1GBI" xlink:type="simple">14°26'5.36"N, 105°15'39.92"E</named-content></named-content>, alt. 280 m), 27–29 Sep. 2020, P. Traiyasut et. al. (<named-content xmlns:xlink="http://www.w3.org/1999/xlink" content-type="dwc:institutional_code" xlink:title="Chulalongkorn University Natural History Museum" xlink:href="http://grbio.org/institution/chulalongkorn-university" xlink:type="simple">CUNHM</named-content>: BSRU-AB-1704).</p></tp:treatment-sec><tp:treatment-sec sec-type="distribution" id="SECID0EDHBI"><title>Distribution.</title><p>China (Anhui, Fujian, Gansu, Guangdong, Hebei, Hunan, Jiangsu, Jiangxi, Shangdong, Xizang, Yunnan, Zhejiang), Hong Kong, Indonesia (Bali, Bangka Island, Engano Island, Java, Maluku Islands [Ambon, Buru, Kai islands], Sebesi Island, Sumatra, Sulawesi), India (Arunachal Pradesh), Japan (Okinawa Prefecture), Laos (Xiengkhouang), Malaysia (Kedah, Kelantan, Melaka, Penang, Perak, Selangor), Myanmar (Shan State, Tenasserim, Yangon), Nepal (Kathmandu), Philippines (Luzon, Mindanao), Singapore, Taiwan (Pingtung), Thailand (Chiang Mai, Chainat (new record), Kanchanaburi (new record), Loei, Mukdahan (new record), Nakhon Pathom (new record), Pattani, Phayao (new record), Phetchabun (new record), Phetchaburi (new record), Ratchaburi (new record), Saraburi (new record), Satun, Songkhla (new record), Surat Thani, Trang (new record), Ubon Ratchathani (new record)), Vietnam (Bak Kan, Dak Lak, Dak Nong, Dien Bien, Hoa Binh, Phu Tho, Son La, Thanh Hoa, Vinh Phuc).</p><p>Most of the previous records were documented by <xref ref-type="bibr" rid="B4">Baker (1995)</xref> and <xref ref-type="bibr" rid="B73">Pasteels (1980)</xref>. The species is widely distributed in Eastern Asia, especially in South-east Asia, where <xref ref-type="bibr" rid="B89">Soh et al. (2016)</xref>, <xref ref-type="bibr" rid="B93">Tran et al. (2016)</xref>, and <xref ref-type="bibr" rid="B27">Ghosh et al. (2023)</xref> reported additional distribution records.</p></tp:treatment-sec><tp:treatment-sec sec-type="diagnosis" id="SECID0E5HBI"><title>Diagnosis.</title><p>This <italic><tp:taxon-name><tp:taxon-name-part taxon-name-part-type="genus" reg="Euaspis">Euaspis</tp:taxon-name-part></tp:taxon-name></italic> species has an entirely reddish metasoma, while the prosoma and mesosoma are all black; face with longitudinal carina and a median longitudinal ridge; clypeus with uniform punctation; punctures on the scutellum looser and coarser than on the scutum; scutellum large, strongly produced posteriorly, apicomedially with a depressed area; female S6 acute, with a median carina, without a distinct basal area (Fig. <xref ref-type="fig" rid="F10">10D</xref>); male S6 without emargination at the margin; male genitalia with the apical lamina with a length less than twice its width.</p></tp:treatment-sec><tp:treatment-sec sec-type="Floral associations" id="SECID0EPIBI"><title>Floral associations.</title><p>A female collected from Chiang Mai was wandering on the inflorescences of “Tropical whiteweed” <italic><tp:taxon-name><tp:taxon-name-part taxon-name-part-type="genus" reg="Ageratum">Ageratum</tp:taxon-name-part><tp:taxon-name-part taxon-name-part-type="species" reg="conyzoides">conyzoides</tp:taxon-name-part></tp:taxon-name></italic> L. (<tp:taxon-name><tp:taxon-name-part taxon-name-part-type="family">Asteraceae</tp:taxon-name-part></tp:taxon-name>), “Black-Jack” <italic><tp:taxon-name><tp:taxon-name-part taxon-name-part-type="genus" reg="Bidens">Bidens</tp:taxon-name-part><tp:taxon-name-part taxon-name-part-type="species" reg="pilosa">pilosa</tp:taxon-name-part></tp:taxon-name></italic> (L.) Benth. (<tp:taxon-name><tp:taxon-name-part taxon-name-part-type="family">Asteraceae</tp:taxon-name-part></tp:taxon-name>), and “Mexican heather” <italic><tp:taxon-name><tp:taxon-name-part taxon-name-part-type="genus" reg="Cuphea">Cuphea</tp:taxon-name-part><tp:taxon-name-part taxon-name-part-type="species" reg="hyssopifolia">hyssopifolia</tp:taxon-name-part></tp:taxon-name></italic> K. (<tp:taxon-name><tp:taxon-name-part taxon-name-part-type="family">Lythraceae</tp:taxon-name-part></tp:taxon-name>). For Singapore, <xref ref-type="bibr" rid="B89">Soh et al. (2016)</xref> reported that <italic><tp:taxon-name><tp:taxon-name-part taxon-name-part-type="genus" reg="Euaspis">Eu.</tp:taxon-name-part><tp:taxon-name-part taxon-name-part-type="species" reg="polynesia">polynesia</tp:taxon-name-part></tp:taxon-name></italic> visits the flowers of <italic><tp:taxon-name><tp:taxon-name-part taxon-name-part-type="genus" reg="Averrhoa">Averrhoa</tp:taxon-name-part><tp:taxon-name-part taxon-name-part-type="species" reg="carambola">carambola</tp:taxon-name-part></tp:taxon-name></italic> L. (<tp:taxon-name><tp:taxon-name-part taxon-name-part-type="family">Oxalidaceae</tp:taxon-name-part></tp:taxon-name>), <italic><tp:taxon-name><tp:taxon-name-part taxon-name-part-type="genus" reg="Grammatophyllum">Grammatophyllum</tp:taxon-name-part><tp:taxon-name-part taxon-name-part-type="species" reg="speciosum">speciosum</tp:taxon-name-part></tp:taxon-name></italic> Blume (<tp:taxon-name><tp:taxon-name-part taxon-name-part-type="family">Orchidaceae</tp:taxon-name-part></tp:taxon-name>), <italic><tp:taxon-name><tp:taxon-name-part taxon-name-part-type="genus" reg="Muntingia">Muntingia</tp:taxon-name-part><tp:taxon-name-part taxon-name-part-type="species" reg="calabura">calabura</tp:taxon-name-part></tp:taxon-name></italic> L. (<tp:taxon-name><tp:taxon-name-part taxon-name-part-type="family">Muntingiaceae</tp:taxon-name-part></tp:taxon-name>), and <italic><tp:taxon-name><tp:taxon-name-part taxon-name-part-type="genus" reg="Premna">Premna</tp:taxon-name-part><tp:taxon-name-part taxon-name-part-type="species" reg="serratifolia">serratifolia</tp:taxon-name-part></tp:taxon-name></italic> L. (<tp:taxon-name><tp:taxon-name-part taxon-name-part-type="family">Lamiaceae</tp:taxon-name-part></tp:taxon-name>). They also mention <italic><tp:taxon-name><tp:taxon-name-part taxon-name-part-type="genus" reg="Cordia">Cordia</tp:taxon-name-part><tp:taxon-name-part taxon-name-part-type="species" reg="cylindristachya">cylindristachya</tp:taxon-name-part></tp:taxon-name></italic> (Ruiz &amp; Pav.) Roem. &amp; Schult. (<tp:taxon-name><tp:taxon-name-part taxon-name-part-type="family">Boraginaceae</tp:taxon-name-part></tp:taxon-name>) and <italic><tp:taxon-name><tp:taxon-name-part taxon-name-part-type="genus" reg="Antigonon">Antigonon</tp:taxon-name-part><tp:taxon-name-part taxon-name-part-type="species" reg="leptopus">leptopus</tp:taxon-name-part></tp:taxon-name></italic> Hook. &amp; Arn. (<tp:taxon-name><tp:taxon-name-part taxon-name-part-type="family">Polygonaceae</tp:taxon-name-part></tp:taxon-name>), of which the latter genus was also given by <xref ref-type="bibr" rid="B4">Baker (1995)</xref>. The recent study from India by <xref ref-type="bibr" rid="B27">Ghosh et al. (2023)</xref> found <italic><tp:taxon-name><tp:taxon-name-part taxon-name-part-type="genus" reg="Euaspis">Eu.</tp:taxon-name-part><tp:taxon-name-part taxon-name-part-type="species" reg="polynesia">polynesia</tp:taxon-name-part></tp:taxon-name></italic> nectaring on <italic><tp:taxon-name><tp:taxon-name-part taxon-name-part-type="genus" reg="Fagopyrum">Fagopyrum</tp:taxon-name-part><tp:taxon-name-part taxon-name-part-type="species" reg="esculentum">esculentum</tp:taxon-name-part></tp:taxon-name></italic> Moench (<tp:taxon-name><tp:taxon-name-part taxon-name-part-type="family">Polygonaceae</tp:taxon-name-part></tp:taxon-name>).</p></tp:treatment-sec><tp:treatment-sec sec-type="host" id="SECID0EXOBI"><title>Host-parasite relationship.</title><p><xref ref-type="bibr" rid="B5">Bingham (1897)</xref> noted a single male of <italic><tp:taxon-name><tp:taxon-name-part taxon-name-part-type="genus" reg="Euaspis">Eu.</tp:taxon-name-part><tp:taxon-name-part taxon-name-part-type="species" reg="polynesia">polynesia</tp:taxon-name-part></tp:taxon-name></italic> accessing the nest of <italic><tp:taxon-name><tp:taxon-name-part taxon-name-part-type="genus" reg="Megachile">Megachile</tp:taxon-name-part><tp:taxon-name-part taxon-name-part-type="species" reg="disjuncta">disjuncta</tp:taxon-name-part></tp:taxon-name></italic> (Fabricius, 1781). Since the female generally takes on the parasitizing task, this must not be the direct act of the invasion for parasitisation, but the reason remains unknown.</p></tp:treatment-sec><tp:treatment-sec sec-type="remarks" id="SECID0EXPBI"><title>Remarks.</title><p><italic><tp:taxon-name><tp:taxon-name-part taxon-name-part-type="genus" reg="Euaspis">Euaspis</tp:taxon-name-part><tp:taxon-name-part taxon-name-part-type="species" reg="polynesia">polynesia</tp:taxon-name-part></tp:taxon-name></italic> is the most common anthidiine bees in Thailand, exhibiting a size range, with the females ranging 9.0–13.1 mm and the males 6.2–12.1 mm. As a cleptoparasitic bee, its occurrence seems to follow the distribution of its hosts, especially <italic><tp:taxon-name><tp:taxon-name-part taxon-name-part-type="genus" reg="Megachile">Megachile</tp:taxon-name-part><tp:taxon-name-part taxon-name-part-type="species" reg="disjuncta">disjuncta</tp:taxon-name-part></tp:taxon-name></italic> (see <xref ref-type="bibr" rid="B4">Baker 1995</xref>), which is very common and widely distributed in Thailand. Thus <italic><tp:taxon-name><tp:taxon-name-part taxon-name-part-type="genus" reg="Megachile">M.</tp:taxon-name-part><tp:taxon-name-part taxon-name-part-type="species" reg="disjuncta">disjuncta</tp:taxon-name-part></tp:taxon-name></italic> is a megachilid species with most individuals curated at the <named-content xmlns:xlink="http://www.w3.org/1999/xlink" content-type="dwc:institutional_code" xlink:title="Chulalongkorn University Natural History Museum" xlink:href="http://grbio.org/institution/chulalongkorn-university" xlink:type="simple">CUNHM</named-content> (i.e., 102 specimens curated, from 905 <tp:taxon-name><tp:taxon-name-part taxon-name-part-type="family">Megachilidae</tp:taxon-name-part></tp:taxon-name> specimens). All 11 <italic><tp:taxon-name><tp:taxon-name-part taxon-name-part-type="genus" reg="Euaspis">Euaspis</tp:taxon-name-part></tp:taxon-name></italic> localities in the <named-content xmlns:xlink="http://www.w3.org/1999/xlink" content-type="dwc:institutional_code" xlink:title="Chulalongkorn University Natural History Museum" xlink:href="http://grbio.org/institution/chulalongkorn-university" xlink:type="simple">CUNHM</named-content> database (<xref ref-type="bibr" rid="B62">Nalinrachatakan et al. 2021a</xref>) have been associated with bees from the genus <italic><tp:taxon-name><tp:taxon-name-part taxon-name-part-type="genus" reg="Megachile">Megachile</tp:taxon-name-part></tp:taxon-name></italic> (at least 7 subgenera were identified). <italic><tp:taxon-name><tp:taxon-name-part taxon-name-part-type="genus" reg="Aethomegachile">Aethomegachile</tp:taxon-name-part></tp:taxon-name></italic> (8 localities) and <italic><tp:taxon-name><tp:taxon-name-part taxon-name-part-type="genus" reg="Callomegachile">Callomegachile</tp:taxon-name-part></tp:taxon-name></italic> (8) contributed the most, e.g., <tp:taxon-name><tp:taxon-name-part taxon-name-part-type="genus" reg="Megachile">M.</tp:taxon-name-part> (<tp:taxon-name-part taxon-name-part-type="subgenus" reg="Callomegachile">Ca.</tp:taxon-name-part>) <tp:taxon-name-part taxon-name-part-type="species" reg="umbripennis">umbripennis</tp:taxon-name-part></tp:taxon-name> (6), <tp:taxon-name><tp:taxon-name-part taxon-name-part-type="genus" reg="Megachile">M.</tp:taxon-name-part> (<tp:taxon-name-part taxon-name-part-type="subgenus" reg="Callomegachile">Ca.</tp:taxon-name-part>) <tp:taxon-name-part taxon-name-part-type="species" reg="disjuncta">disjuncta</tp:taxon-name-part></tp:taxon-name> (5), and <tp:taxon-name><tp:taxon-name-part taxon-name-part-type="genus" reg="Megachile">M.</tp:taxon-name-part> (<tp:taxon-name-part taxon-name-part-type="subgenus" reg="Anthidiellum">A.</tp:taxon-name-part>) <tp:taxon-name-part taxon-name-part-type="species" reg="laticeps">laticeps</tp:taxon-name-part></tp:taxon-name> (6). Other notable species belonged to <tp:taxon-name><tp:taxon-name-part taxon-name-part-type="genus" reg="Megachile">M.</tp:taxon-name-part> (<tp:taxon-name-part taxon-name-part-type="subgenus" reg="Creightonella">Creightonella</tp:taxon-name-part>) <tp:taxon-name-part taxon-name-part-type="species" reg="fraterna">fraterna</tp:taxon-name-part></tp:taxon-name> (5), and another cleptoparasitic bee genus <italic><tp:taxon-name><tp:taxon-name-part taxon-name-part-type="genus" reg="Coelioxys">Coelioxys</tp:taxon-name-part></tp:taxon-name></italic> was also found in eight of 11 occasions. This information shows that both <italic><tp:taxon-name><tp:taxon-name-part taxon-name-part-type="genus" reg="Euaspis">Euaspis</tp:taxon-name-part></tp:taxon-name></italic> and <italic><tp:taxon-name><tp:taxon-name-part taxon-name-part-type="genus" reg="Coelioxys">Coelioxys</tp:taxon-name-part></tp:taxon-name></italic> may have a wide range of their candidate host, and there is the possibility of overlap or of having an evolutionary pressure on each other that cannot be ignored, as both genera were reported to come with different brood-parasitizing strategies (<xref ref-type="bibr" rid="B52">Litman et al. 2016</xref>; <xref ref-type="bibr" rid="B51">Litman 2019</xref>).</p><p>A probable new species of <italic><tp:taxon-name><tp:taxon-name-part taxon-name-part-type="genus" reg="Euaspis">Euaspis</tp:taxon-name-part></tp:taxon-name></italic> from Singapore (<xref ref-type="bibr" rid="B89">Soh et al. 2016</xref>) is superficially similar to <italic><tp:taxon-name><tp:taxon-name-part taxon-name-part-type="genus" reg="Euaspis">Eu.</tp:taxon-name-part><tp:taxon-name-part taxon-name-part-type="species" reg="polynesia">polynesia</tp:taxon-name-part></tp:taxon-name></italic>, but mostly differs in the terminalia, apical terga coloration, and with a pale mark on the scutellum margin, while their genitalia are superficially similar. Further studies and molecular evidence are required to resolve this taxonomic conundrum.</p></tp:treatment-sec><tp:treatment-sec><!--Section generated to contain objects referenced in tp:taxon-treatment.--><fig id="F10" position="float" orientation="portrait"><object-id xmlns:xlink="http://www.w3.org/1999/xlink" content-type="doi" xlink:type="simple">10.3897/zookeys.1186.95203.figure10</object-id><object-id xmlns:xlink="http://www.w3.org/1999/xlink" content-type="arpha" xlink:type="simple">9EC4977B-1938-5792-8FDF-CE051EF6EB6B</object-id><label>Figure 10.</label><caption><p>Females of <italic><tp:taxon-name><tp:taxon-name-part taxon-name-part-type="genus" reg="Euaspis">Euaspis</tp:taxon-name-part><tp:taxon-name-part taxon-name-part-type="species" reg="polynesia">polynesia</tp:taxon-name-part></tp:taxon-name></italic> Vachal, 1904 (BSRU-AA-4453) (<bold>A</bold>–<bold>D</bold>) and <italic><tp:taxon-name><tp:taxon-name-part taxon-name-part-type="genus" reg="Euaspis">Euaspis</tp:taxon-name-part><tp:taxon-name-part taxon-name-part-type="species" reg="strandi">strandi</tp:taxon-name-part></tp:taxon-name></italic> Meyer, 1922 (BSRU-AA-4470) (<bold>E–H</bold>) <bold>A, E</bold> lateral habitus <bold>B, F</bold> face <bold>C, G</bold> mesosoma including the scutellum <bold>D, H</bold> S6, with a white dash line indicating boundary of the median elevated area in the left. Scale bars: 2 mm (<bold>A, C, E, G</bold>); 1 mm (<bold>B, D, F, H</bold>).</p></caption><graphic xmlns:xlink="http://www.w3.org/1999/xlink" xlink:href="zookeys-1186-235_article-95203__-g010.jpg" position="float" orientation="portrait" xlink:type="simple" id="oo_954864.jpg"><uri content-type="original_file" xlink:type="simple">https://binary.pensoft.net/fig/954864</uri></graphic></fig></tp:treatment-sec><ref-list><ref id="B16"><mixed-citation xmlns:xlink="http://www.w3.org/1999/xlink" xlink:type="simple"><person-group><name name-style="western"><surname>Fabricius</surname><given-names>JC</given-names></name></person-group> (<year>1793</year>) <source>Entomologia systematica emendata et aucta. Secundum classes, ordines, genera, species adjectis synonymis, locis, observationibus, descriptionibus. 4 vols. 1792–1794. Christ. Gottl.</source><publisher-name>Proft</publisher-name>, <publisher-loc>Copenhagen</publisher-loc>, <size units="page">519 pp</size>. <ext-link xlink:href="10.5962/bhl.title.125869" ext-link-type="doi" xlink:type="simple">https://doi.org/10.5962/bhl.title.125869</ext-link></mixed-citation></ref><ref id="B4"><mixed-citation xmlns:xlink="http://www.w3.org/1999/xlink" xlink:type="simple"><person-group><name name-style="western"><surname>Baker</surname><given-names>DB</given-names></name></person-group> (<year>1995</year>) <article-title>A review of Asian species of genus <italic><tp:taxon-name><tp:taxon-name-part taxon-name-part-type="genus">Euaspis</tp:taxon-name-part></tp:taxon-name></italic> Gerstäcker (<tp:taxon-name><tp:taxon-name-part taxon-name-part-type="order">Hymenoptera</tp:taxon-name-part></tp:taxon-name>: <tp:taxon-name><tp:taxon-name-part taxon-name-part-type="superfamily">Apoidea</tp:taxon-name-part></tp:taxon-name>: <tp:taxon-name><tp:taxon-name-part taxon-name-part-type="family">Megachilidae</tp:taxon-name-part></tp:taxon-name>).</article-title><source>Zoölogische Mededeelingen</source><volume>69</volume>(<issue>22</issue>): <fpage>281</fpage>–<lpage>302</lpage>.</mixed-citation></ref><ref id="B75"><mixed-citation xmlns:xlink="http://www.w3.org/1999/xlink" xlink:type="simple"><person-group><name name-style="western"><surname>Popov</surname><given-names>VB</given-names></name></person-group> (<year>1933</year>) Palaearctic forms of the tribe <tp:taxon-name><tp:taxon-name-part taxon-name-part-type="tribe">Stelidini</tp:taxon-name-part></tp:taxon-name> Roberts. (<tp:taxon-name><tp:taxon-name-part taxon-name-part-type="order">Hymenoptera</tp:taxon-name-part></tp:taxon-name>, <tp:taxon-name><tp:taxon-name-part taxon-name-part-type="family">Megachilidae</tp:taxon-name-part></tp:taxon-name>). Proceedings of the Zoological Institute of the Academy of Sciences of the USSR 1(3/4): 375–414. [In Russian]</mixed-citation></ref><ref id="B73"><mixed-citation xmlns:xlink="http://www.w3.org/1999/xlink" xlink:type="simple"><person-group><name name-style="western"><surname>Pasteels</surname><given-names>JJ</given-names></name></person-group> (<year>1980</year>) <article-title>Revision du Genre <italic><tp:taxon-name><tp:taxon-name-part taxon-name-part-type="genus">Euaspis</tp:taxon-name-part></tp:taxon-name></italic> Gerstaecker (<tp:taxon-name><tp:taxon-name-part taxon-name-part-type="order">Hymenoptera</tp:taxon-name-part></tp:taxon-name>, <tp:taxon-name><tp:taxon-name-part taxon-name-part-type="superfamily">Apoidea</tp:taxon-name-part></tp:taxon-name>, <tp:taxon-name><tp:taxon-name-part taxon-name-part-type="family">Megachilidae</tp:taxon-name-part></tp:taxon-name>).</article-title><source>Bulletin et Annales de la Société Royale Belge d’Entomologie</source><volume>116</volume>: <fpage>73</fpage>–<lpage>89</lpage>.</mixed-citation></ref><ref id="B89"><mixed-citation xmlns:xlink="http://www.w3.org/1999/xlink" xlink:type="simple"><person-group><name name-style="western"><surname>Soh</surname><given-names>EJ</given-names></name><name name-style="western"><surname>Soh</surname><given-names>ZW</given-names></name><name name-style="western"><surname>Chui</surname><given-names>S-X</given-names></name><name name-style="western"><surname>Ascher</surname><given-names>JS</given-names></name></person-group> (<year>2016</year>) <article-title>The bee tribe <tp:taxon-name><tp:taxon-name-part taxon-name-part-type="tribe">Anthidiini</tp:taxon-name-part></tp:taxon-name> in Singapore (<tp:taxon-name><tp:taxon-name-part taxon-name-part-type="clade">Anthophila</tp:taxon-name-part></tp:taxon-name>: <tp:taxon-name><tp:taxon-name-part taxon-name-part-type="family">Megachilidae</tp:taxon-name-part></tp:taxon-name>: <tp:taxon-name><tp:taxon-name-part taxon-name-part-type="tribe">Anthidiini</tp:taxon-name-part></tp:taxon-name>) with notes on the regional fauna.</article-title><source>Nature in Singapore</source><volume>9</volume>: <fpage>49</fpage>–<lpage>62</lpage>.</mixed-citation></ref><ref id="B93"><mixed-citation xmlns:xlink="http://www.w3.org/1999/xlink" xlink:type="simple"><person-group><name name-style="western"><surname>Tran</surname><given-names>NT</given-names></name><name name-style="western"><surname>Khuat</surname><given-names>LD</given-names></name><name name-style="western"><surname>Nguyen</surname><given-names>LPT</given-names></name></person-group> (<year>2016</year>) <article-title>Taxonomic notes on the genus <italic><tp:taxon-name><tp:taxon-name-part taxon-name-part-type="genus">Euaspis</tp:taxon-name-part></tp:taxon-name></italic> Gerstäcker (<tp:taxon-name><tp:taxon-name-part taxon-name-part-type="order">Hymenoptera</tp:taxon-name-part></tp:taxon-name>: <tp:taxon-name><tp:taxon-name-part taxon-name-part-type="superfamily">Apoidea</tp:taxon-name-part></tp:taxon-name>: <tp:taxon-name><tp:taxon-name-part taxon-name-part-type="family">Megachilidae</tp:taxon-name-part></tp:taxon-name>) from Vietnam.</article-title><source>TAP CHI SINH HOC</source><volume>38</volume>(<issue>4</issue>): <fpage>515</fpage>–<lpage>520</lpage>. <ext-link xlink:href="10.15625/0866-7160/v38n4.8948" ext-link-type="doi" xlink:type="simple">https://doi.org/10.15625/0866-7160/v38n4.8948</ext-link></mixed-citation></ref><ref id="B27"><mixed-citation xmlns:xlink="http://www.w3.org/1999/xlink" xlink:type="simple"><person-group><name name-style="western"><surname>Ghosh</surname><given-names>D</given-names></name><name name-style="western"><surname>Saini</surname><given-names>J</given-names></name><name name-style="western"><surname>Subramanian</surname><given-names>KA</given-names></name><name name-style="western"><surname>Chandra</surname><given-names>K</given-names></name></person-group> (<year>2023</year>) <article-title><italic><tp:taxon-name><tp:taxon-name-part taxon-name-part-type="genus">Euaspis</tp:taxon-name-part><tp:taxon-name-part taxon-name-part-type="species">polynesia</tp:taxon-name-part></tp:taxon-name></italic> Vachal, 1903 (<tp:taxon-name><tp:taxon-name-part taxon-name-part-type="order">Hymenoptera</tp:taxon-name-part></tp:taxon-name>: <tp:taxon-name><tp:taxon-name-part taxon-name-part-type="superfamily">Apoidea</tp:taxon-name-part></tp:taxon-name>: <tp:taxon-name><tp:taxon-name-part taxon-name-part-type="family">Megachilidae</tp:taxon-name-part></tp:taxon-name>): A New Addition to Bee Fauna of India with Comments on Natural History.</article-title><source>National Academy Science Letters</source><volume>46</volume>(<issue>3</issue>): <fpage>193</fpage>–<lpage>197</lpage>. <ext-link xlink:href="10.1007/s40009-023-01234-x" ext-link-type="doi" xlink:type="simple">https://doi.org/10.1007/s40009-023-01234-x</ext-link></mixed-citation></ref><ref id="B5"><mixed-citation xmlns:xlink="http://www.w3.org/1999/xlink" xlink:type="simple"><person-group><name name-style="western"><surname>Bingham</surname><given-names>CT</given-names></name></person-group> (<year>1897</year>) <article-title><tp:taxon-name><tp:taxon-name-part taxon-name-part-type="order">Hymenoptera</tp:taxon-name-part></tp:taxon-name>. – Vol. I. Wasps and bees.</article-title> In: <person-group><name name-style="western"><surname>Blanford</surname><given-names>WT</given-names></name></person-group> (<role>Ed.</role>) <issue-title>Fauna of British India, including Ceylon and Burma.</issue-title><source>Taylor and Francis, London</source>, <fpage>414</fpage>–<lpage>567</lpage>. <ext-link xlink:href="10.5962/bhl.title.10364" ext-link-type="doi" xlink:type="simple">https://doi.org/10.5962/bhl.title.10364</ext-link></mixed-citation></ref><ref id="B62"><mixed-citation xmlns:xlink="http://www.w3.org/1999/xlink" xlink:type="simple"><person-group><name name-style="western"><surname>Nalinrachatakan</surname><given-names>P</given-names></name><name name-style="western"><surname>Chatthanabun</surname><given-names>N</given-names></name><name name-style="western"><surname>Thanoosing</surname><given-names>C</given-names></name><name name-style="western"><surname>Warrit</surname><given-names>N</given-names></name></person-group> (<year>2021a</year>) Database and digitization of bees in Thailand. Version 1.07. Chulalongkorn University, Department of Biology. <ext-link xlink:href="10.15468/tf4ejd" ext-link-type="doi" xlink:type="simple">https://doi.org/10.15468/tf4ejd</ext-link></mixed-citation></ref><ref id="B52"><mixed-citation xmlns:xlink="http://www.w3.org/1999/xlink" xlink:type="simple"><person-group><name name-style="western"><surname>Litman</surname><given-names>JR</given-names></name><name name-style="western"><surname>Griswold</surname><given-names>T</given-names></name><name name-style="western"><surname>Danforth</surname><given-names>BN</given-names></name></person-group> (<year>2016</year>) <article-title>Phylogenetic systematics and a revised generic classification of anthidiine bees (<tp:taxon-name><tp:taxon-name-part taxon-name-part-type="order">Hymenoptera</tp:taxon-name-part></tp:taxon-name>: <tp:taxon-name><tp:taxon-name-part taxon-name-part-type="family">Megachilidae</tp:taxon-name-part></tp:taxon-name>).</article-title><source>Molecular Phylogenetics and Evolution</source><volume>100</volume>: <fpage>183</fpage>–<lpage>198</lpage>. <ext-link xlink:href="10.1016/j.ympev.2016.03.018" ext-link-type="doi" xlink:type="simple">https://doi.org/10.1016/j.ympev.2016.03.018</ext-link></mixed-citation></ref><ref id="B51"><mixed-citation xmlns:xlink="http://www.w3.org/1999/xlink" xlink:type="simple"><person-group><name name-style="western"><surname>Litman</surname><given-names>JR</given-names></name></person-group> (<year>2019</year>) Under the radar: Detection avoidance in brood parasitic bees. Philosophical Transactions of the Royal Society of London. Series B, Biological Sciences 374(1769): e20180196. <ext-link xlink:href="10.1098/rstb.2018.0196" ext-link-type="doi" xlink:type="simple">https://doi.org/10.1098/rstb.2018.0196</ext-link></mixed-citation></ref></ref-list></tp:taxon-treatment>
