# Supplementary material for: ﻿A review of the anthidiine bees (Apoidea, Megachilidae) in Thailand
Source: Zookeys. 2023 Dec 19;1186:235–84. doi: 10.3897/zookeys.1186.95203 (PMC10751944; doi:10.3897/zookeys.1186.95203)
Supplement: XML Treatment for Euaspis strandi [file zookeys.1186.95203-treatment14.xml]

<!DOCTYPE tp:taxon-treatment
  PUBLIC "-//TaxonX//DTD Taxonomic Treatment Publishing DTD v0 20100105//EN" "tax-treatment-NSO.dtd">
<tp:taxon-treatment xmlns:tp="http://www.plazi.org/taxpub"><tp:treatment-meta><kwd-group><label>Taxon classification</label><kwd>
                <named-content content-type="kingdom">Animalia</named-content>
              </kwd><kwd>
                <named-content content-type="order">Hymenoptera</named-content>
              </kwd><kwd>
                <named-content content-type="family">Megachilidae</named-content>
              </kwd></kwd-group><mixed-citation publication-type="journal"><person-group><name><surname>Nalinrachatakan</surname><given-names>Pakorn</given-names></name><name><surname>Ascher</surname><given-names>John S.</given-names></name><name><surname>Kasparek</surname><given-names>Max</given-names></name><name><surname>Traiyasut</surname><given-names>Prapun</given-names></name><name><surname>Thanoosing</surname><given-names>Chawatat</given-names></name><name><surname>Warrit</surname><given-names>Natapot</given-names></name></person-group><article-title>﻿A review of the anthidiine bees (<tp:taxon-name><tp:taxon-name-part taxon-name-part-type="superfamily">Apoidea</tp:taxon-name-part></tp:taxon-name>, <tp:taxon-name><tp:taxon-name-part taxon-name-part-type="family">Megachilidae</tp:taxon-name-part></tp:taxon-name>) in Thailand</article-title><source>Zookeys</source><day>19</day><month>12</month><year>2023</year><volume>1186</volume><fpage>235</fpage><lpage>284</lpage><pub-id pub-id-type="doi">10.3897/zookeys.1186.95203</pub-id></mixed-citation></tp:treatment-meta><tp:nomenclature><label>﻿</label><tp:taxon-name>
              <object-id xmlns:xlink="http://www.w3.org/1999/xlink" content-type="arpha" xlink:type="simple">51D564EC-BE3D-5D72-8DD7-6F13458DE6AE</object-id>
              <tp:taxon-name-part taxon-name-part-type="genus" reg="Euaspis">Euaspis</tp:taxon-name-part>
              <tp:taxon-name-part taxon-name-part-type="species" reg="strandi">strandi</tp:taxon-name-part>
            </tp:taxon-name><tp:taxon-authority>Meyer, 1922</tp:taxon-authority><xref ref-type="fig" rid="F10">Fig. 10E–H</xref><tp:nomenclature-citation-list><tp:nomenclature-citation><tp:taxon-name><tp:taxon-name-part taxon-name-part-type="genus" reg="Euaspis">Euaspis</tp:taxon-name-part> (<tp:taxon-name-part taxon-name-part-type="subgenus" reg="Parevaspis">Parevaspis</tp:taxon-name-part>) <tp:taxon-name-part taxon-name-part-type="species" reg="strandi">strandi</tp:taxon-name-part></tp:taxon-name><comment>Meyer, 1922: 236, 239 (♀, ♂, syntypes, male selected as lectotype by <xref ref-type="bibr" rid="B4">Baker 1995</xref>). Type locality erroneously noted as “Sikkim”, and <xref ref-type="bibr" rid="B4">Baker (1995)</xref> corrected it to be Mindanao, Philippines (<named-content xmlns:xlink="http://www.w3.org/1999/xlink" content-type="dwc:institutional_code" xlink:title="Natural History Museum, Berlin, Germany" xlink:href="http://grbio.org/institution/museum-f%C3%BCr-naturkunde-berlin-zoological-collections" xlink:type="simple">ZMB</named-content>, not examined).</comment></tp:nomenclature-citation><tp:nomenclature-citation><tp:taxon-name>
                  <tp:taxon-name-part taxon-name-part-type="genus" reg="Parevaspis">Parevaspis</tp:taxon-name-part>
                  <tp:taxon-name-part taxon-name-part-type="species" reg="bakeri">bakeri</tp:taxon-name-part>
                </tp:taxon-name><comment>Vierick, 1924: 745 (♂). Holotype from Kolambugan, Mindanao, Philippines (USNM: United States National Museum, not examined).</comment></tp:nomenclature-citation><tp:nomenclature-citation><tp:taxon-name>
                  <tp:taxon-name-part taxon-name-part-type="genus" reg="Euaspis">Euaspis</tp:taxon-name-part>
                  <tp:taxon-name-part taxon-name-part-type="species" reg="strandi">strandi</tp:taxon-name-part>
                </tp:taxon-name><comment>(Meyer): <xref ref-type="bibr" rid="B4">Baker 1995</xref>: 291, 293.</comment></tp:nomenclature-citation></tp:nomenclature-citation-list></tp:nomenclature><tp:treatment-sec sec-type="material" id="SECID0EAZBI"><title>Material examined.</title><p>(2♀). <bold>Thailand</bold>: Phayao (new record), Mueang District, Maeka Subdistrict, Phayao University (<named-content xmlns:xlink="http://www.w3.org/1999/xlink" content-type="dwc:verbatimCoordinates" xlink:type="simple"><named-content content-type="geo-json" specific-use="{&#34;type&#34;:&#34;Point&#34;,&#34;coordinates&#34;:[99.890047,19.025403]}" id="NCID0ELZBI" xlink:type="simple">19°1'31.45"N, 99°53'24.17"E</named-content></named-content>, alt. 558 m), 1 Jun. 2012, W. Suwannarak et al. (<named-content xmlns:xlink="http://www.w3.org/1999/xlink" content-type="dwc:institutional_code" xlink:title="Chulalongkorn University Natural History Museum" xlink:href="http://grbio.org/institution/chulalongkorn-university" xlink:type="simple">CUNHM</named-content>: BSRU-AA-4444, 4470).</p></tp:treatment-sec><tp:treatment-sec sec-type="distribution" id="SECID0EUZBI"><title>Distribution.</title><p>China (Yunnan, “Kinpin”: <xref ref-type="bibr" rid="B100">Wu 1962</xref>: 168 as <italic><tp:taxon-name><tp:taxon-name-part taxon-name-part-type="genus" reg="Parevaspis">Parevaspis</tp:taxon-name-part><tp:taxon-name-part taxon-name-part-type="species" reg="bakeri">bakeri</tp:taxon-name-part></tp:taxon-name></italic>), Thailand (Nakhon Ratchasima, Phayao: new record), Philippines (Mindanao).</p></tp:treatment-sec><tp:treatment-sec sec-type="diagnosis" id="SECID0EJ1BI"><title>Diagnosis.</title><p><italic><tp:taxon-name><tp:taxon-name-part taxon-name-part-type="genus" reg="Euaspis">Euaspis</tp:taxon-name-part><tp:taxon-name-part taxon-name-part-type="species" reg="strandi">strandi</tp:taxon-name-part></tp:taxon-name></italic> has a reddish metasoma, whereas the rest of the body is black, with a remarkable pale yellow stripe on the mesonotum (i.e., axilla and scutellum with pale yellow marginal band); clypeus with coarse, somewhat irregular punctures (Fig. <xref ref-type="fig" rid="F10">10F</xref>); punctures on scutellum looser and coarser than on scutum; scutellum large, produced posteriorly with a small shallow median emargination; female apical margin of S6 obtuse, with an enlarged basal platform which contributes ~ 1/2 of the sternal length (Fig. <xref ref-type="fig" rid="F10">10H</xref>); male was purposed by <xref ref-type="bibr" rid="B98">Viereck (1924)</xref> as without mesosomal yellow stripe, apical lamina of gonoforceps with a length of more than twice its width.</p></tp:treatment-sec><tp:treatment-sec sec-type="Floral associations" id="SECID0EG2BI"><title>Floral associations.</title><p><italic><tp:taxon-name><tp:taxon-name-part taxon-name-part-type="genus" reg="Sindora">Sindora</tp:taxon-name-part><tp:taxon-name-part taxon-name-part-type="species" reg="siamensis">siamensis</tp:taxon-name-part></tp:taxon-name></italic> Teijsm. ex Miq. (<tp:taxon-name><tp:taxon-name-part taxon-name-part-type="family">Fabaceae</tp:taxon-name-part></tp:taxon-name>) is associated with the female collected from Nakhon Ratchasima, Thailand (<xref ref-type="bibr" rid="B4">Baker 1995</xref>).</p></tp:treatment-sec><tp:treatment-sec sec-type="remarks" id="SECID0EA3BI"><title>Remarks.</title><p>In Thailand, <italic><tp:taxon-name><tp:taxon-name-part taxon-name-part-type="genus" reg="Euaspis">Eu.</tp:taxon-name-part><tp:taxon-name-part taxon-name-part-type="species" reg="strandi">strandi</tp:taxon-name-part></tp:taxon-name></italic> was reported from Sakaerat, Nakhon Ratchasima province in 1995 (<xref ref-type="bibr" rid="B4">Baker 1995</xref>). Two females examined from Phayao province were quite large (11.4 mm and 11.5 mm) compared with <italic><tp:taxon-name><tp:taxon-name-part taxon-name-part-type="genus" reg="Euaspis">Eu.</tp:taxon-name-part><tp:taxon-name-part taxon-name-part-type="species" reg="polynesia">polynesia</tp:taxon-name-part></tp:taxon-name></italic>, which varies considerably in size.</p><p>The female individual was not observed in this study. Previously, two male specimens had been designated, the first one by <xref ref-type="bibr" rid="B54">Meyer (1922)</xref> as syntype together with a female specimen, and the second by <xref ref-type="bibr" rid="B98">Viereck (1924)</xref> as <italic><tp:taxon-name><tp:taxon-name-part taxon-name-part-type="genus" reg="Parevaspis">Parevaspis</tp:taxon-name-part><tp:taxon-name-part taxon-name-part-type="species" reg="strandi">strandi</tp:taxon-name-part></tp:taxon-name></italic>. Both specimens were redescribed and discussed by <xref ref-type="bibr" rid="B4">Baker (1995)</xref>, and the locality of Meyer’s syntype was corrected and the male was selected to be a lectotype. Therefore, the validity of the female identity is still ambiguous, also mentioned in <xref ref-type="bibr" rid="B4">Baker (1995)</xref>: syntypes were mislabeled, collected without any notes to confirm that they come from the same locality, and are doubtfully paired since the notable character does not match, i.e., an absence of the marginal mark on scutellum and axilla, which is noticeable in the female.</p></tp:treatment-sec><tp:treatment-sec><!--Section generated to contain objects referenced in tp:taxon-treatment.--><fig id="F10" position="float" orientation="portrait"><object-id xmlns:xlink="http://www.w3.org/1999/xlink" content-type="doi" xlink:type="simple">10.3897/zookeys.1186.95203.figure10</object-id><object-id xmlns:xlink="http://www.w3.org/1999/xlink" content-type="arpha" xlink:type="simple">9EC4977B-1938-5792-8FDF-CE051EF6EB6B</object-id><label>Figure 10.</label><caption><p>Females of <italic><tp:taxon-name><tp:taxon-name-part taxon-name-part-type="genus" reg="Euaspis">Euaspis</tp:taxon-name-part><tp:taxon-name-part taxon-name-part-type="species" reg="polynesia">polynesia</tp:taxon-name-part></tp:taxon-name></italic> Vachal, 1904 (BSRU-AA-4453) (<bold>A</bold>–<bold>D</bold>) and <italic><tp:taxon-name><tp:taxon-name-part taxon-name-part-type="genus" reg="Euaspis">Euaspis</tp:taxon-name-part><tp:taxon-name-part taxon-name-part-type="species" reg="strandi">strandi</tp:taxon-name-part></tp:taxon-name></italic> Meyer, 1922 (BSRU-AA-4470) (<bold>E–H</bold>) <bold>A, E</bold> lateral habitus <bold>B, F</bold> face <bold>C, G</bold> mesosoma including the scutellum <bold>D, H</bold> S6, with a white dash line indicating boundary of the median elevated area in the left. Scale bars: 2 mm (<bold>A, C, E, G</bold>); 1 mm (<bold>B, D, F, H</bold>).</p></caption><graphic xmlns:xlink="http://www.w3.org/1999/xlink" xlink:href="zookeys-1186-235_article-95203__-g010.jpg" position="float" orientation="portrait" xlink:type="simple" id="oo_954864.jpg"><uri content-type="original_file" xlink:type="simple">https://binary.pensoft.net/fig/954864</uri></graphic></fig></tp:treatment-sec><ref-list><ref id="B4"><mixed-citation xmlns:xlink="http://www.w3.org/1999/xlink" xlink:type="simple"><person-group><name name-style="western"><surname>Baker</surname><given-names>DB</given-names></name></person-group> (<year>1995</year>) <article-title>A review of Asian species of genus <italic><tp:taxon-name><tp:taxon-name-part taxon-name-part-type="genus">Euaspis</tp:taxon-name-part></tp:taxon-name></italic> Gerstäcker (<tp:taxon-name><tp:taxon-name-part taxon-name-part-type="order">Hymenoptera</tp:taxon-name-part></tp:taxon-name>: <tp:taxon-name><tp:taxon-name-part taxon-name-part-type="superfamily">Apoidea</tp:taxon-name-part></tp:taxon-name>: <tp:taxon-name><tp:taxon-name-part taxon-name-part-type="family">Megachilidae</tp:taxon-name-part></tp:taxon-name>).</article-title><source>Zoölogische Mededeelingen</source><volume>69</volume>(<issue>22</issue>): <fpage>281</fpage>–<lpage>302</lpage>.</mixed-citation></ref><ref id="B100"><mixed-citation xmlns:xlink="http://www.w3.org/1999/xlink" xlink:type="simple"><person-group><name name-style="western"><surname>Wu</surname><given-names>Y-R</given-names></name></person-group> (<year>1962</year>) Yunnan biological investigation report. <tp:taxon-name><tp:taxon-name-part taxon-name-part-type="superfamily">Apoidea</tp:taxon-name-part></tp:taxon-name> II, <tp:taxon-name><tp:taxon-name-part taxon-name-part-type="family">Megachilidae</tp:taxon-name-part></tp:taxon-name>, <tp:taxon-name><tp:taxon-name-part taxon-name-part-type="tribe">Anthidiini</tp:taxon-name-part></tp:taxon-name>. Acta Entomologica Sinica 11(Suppl.): 161–171. [Results of the zoological-botanical expedition in 1955–1957 to south-west China. Bees (<tp:taxon-name><tp:taxon-name-part taxon-name-part-type="superfamily">Apoidea</tp:taxon-name-part></tp:taxon-name>) II., <tp:taxon-name><tp:taxon-name-part taxon-name-part-type="tribe">Anthidiini</tp:taxon-name-part></tp:taxon-name> (<tp:taxon-name><tp:taxon-name-part taxon-name-part-type="family">Megachilidae</tp:taxon-name-part></tp:taxon-name>)] [in Chinese with Russian summary]</mixed-citation></ref><ref id="B98"><mixed-citation xmlns:xlink="http://www.w3.org/1999/xlink" xlink:type="simple"><person-group><name name-style="western"><surname>Viereck</surname><given-names>HL</given-names></name></person-group> (<year>1924</year>) <article-title>The Philippine species of <italic><tp:taxon-name><tp:taxon-name-part taxon-name-part-type="genus">Parevaspis</tp:taxon-name-part></tp:taxon-name></italic>, a genus of bees.</article-title><source>Philippine Journal of Science</source><volume>24</volume>: <fpage>745</fpage>–<lpage>746</lpage>. <ext-link xlink:href="10.4039/Ent5619-1" ext-link-type="doi" xlink:type="simple">https://doi.org/10.4039/Ent5619-1</ext-link></mixed-citation></ref><ref id="B54"><mixed-citation xmlns:xlink="http://www.w3.org/1999/xlink" xlink:type="simple"><person-group><name name-style="western"><surname>Meyer</surname><given-names>R</given-names></name></person-group> (<year>1922</year>) <article-title><tp:taxon-name><tp:taxon-name-part taxon-name-part-type="family">Apidae</tp:taxon-name-part></tp:taxon-name>-<tp:taxon-name><tp:taxon-name-part taxon-name-part-type="subfamily">Stelidinae</tp:taxon-name-part></tp:taxon-name> II. gatt. <italic><tp:taxon-name><tp:taxon-name-part taxon-name-part-type="genus">Euaspis</tp:taxon-name-part></tp:taxon-name></italic> Gerst.</article-title><source>Archiv für Naturgeschichte</source><volume>12</volume>: <fpage>233</fpage>–<lpage>247</lpage>.</mixed-citation></ref></ref-list></tp:taxon-treatment>
