# Supplementary material for: ﻿A review of the anthidiine bees (Apoidea, Megachilidae) in Thailand
Source: Zookeys. 2023 Dec 19;1186:235–84. doi: 10.3897/zookeys.1186.95203 (PMC10751944; doi:10.3897/zookeys.1186.95203)
Supplement: XML Treatment for Euaspis aff. wegneri [file zookeys.1186.95203-treatment15.xml]

<!DOCTYPE tp:taxon-treatment
  PUBLIC "-//TaxonX//DTD Taxonomic Treatment Publishing DTD v0 20100105//EN" "tax-treatment-NSO.dtd">
<tp:taxon-treatment xmlns:tp="http://www.plazi.org/taxpub"><tp:treatment-meta><kwd-group><label>Taxon classification</label><kwd>
                <named-content content-type="kingdom">Animalia</named-content>
              </kwd><kwd>
                <named-content content-type="order">Hymenoptera</named-content>
              </kwd><kwd>
                <named-content content-type="family">Megachilidae</named-content>
              </kwd></kwd-group><mixed-citation publication-type="journal"><person-group><name><surname>Nalinrachatakan</surname><given-names>Pakorn</given-names></name><name><surname>Ascher</surname><given-names>John S.</given-names></name><name><surname>Kasparek</surname><given-names>Max</given-names></name><name><surname>Traiyasut</surname><given-names>Prapun</given-names></name><name><surname>Thanoosing</surname><given-names>Chawatat</given-names></name><name><surname>Warrit</surname><given-names>Natapot</given-names></name></person-group><article-title>﻿A review of the anthidiine bees (<tp:taxon-name><tp:taxon-name-part taxon-name-part-type="superfamily">Apoidea</tp:taxon-name-part></tp:taxon-name>, <tp:taxon-name><tp:taxon-name-part taxon-name-part-type="family">Megachilidae</tp:taxon-name-part></tp:taxon-name>) in Thailand</article-title><source>Zookeys</source><day>19</day><month>12</month><year>2023</year><volume>1186</volume><fpage>235</fpage><lpage>284</lpage><pub-id pub-id-type="doi">10.3897/zookeys.1186.95203</pub-id></mixed-citation></tp:treatment-meta><tp:nomenclature><label>﻿</label><tp:taxon-name>
              <object-id xmlns:xlink="http://www.w3.org/1999/xlink" content-type="arpha" xlink:type="simple">98D04A9A-7BFA-53EA-A3C4-44EA8AFF2AA2</object-id>
              <tp:taxon-name-part taxon-name-part-type="genus" reg="Euaspis">Euaspis</tp:taxon-name-part>
              <tp:taxon-name-part taxon-name-part-type="uncertainty-rank">aff.</tp:taxon-name-part>
              <tp:taxon-name-part taxon-name-part-type="species" reg="wegneri">wegneri</tp:taxon-name-part>
            </tp:taxon-name><tp:taxon-authority>Baker, 1995</tp:taxon-authority><xref ref-type="fig" rid="F11">Fig. 11</xref><tp:nomenclature-citation-list><tp:nomenclature-citation><tp:taxon-name>
                  <tp:taxon-name-part taxon-name-part-type="genus" reg="Euaspis">Euaspis</tp:taxon-name-part>
                  <tp:taxon-name-part taxon-name-part-type="species" reg="wegneri">wegneri</tp:taxon-name-part>
                </tp:taxon-name><comment>Baker, 1995: 290, figs 24, 31 (♀). Holotype from “BATJAN” [= Bacan, north Maluku, Indonesia] (<abbrev xmlns:xlink="http://www.w3.org/1999/xlink" xlink:title="Naturalis Biodiversity Center: Leiden, Netherlands" id="ABBRID0EX6BI" xlink:type="simple">NBC</abbrev>, not examined).</comment></tp:nomenclature-citation></tp:nomenclature-citation-list></tp:nomenclature><tp:treatment-sec sec-type="material" id="SECID0E26BI"><title>Material examined.</title><p>1♀. <bold>Thailand</bold>: Chumporn (new record?), Sawi District, Na Sak Subdistrict (<named-content xmlns:xlink="http://www.w3.org/1999/xlink" content-type="dwc:verbatimCoordinates" xlink:type="simple"><named-content content-type="geo-json" specific-use="{&#34;type&#34;:&#34;Point&#34;,&#34;coordinates&#34;:[98.947361,10.169639]}" id="NCID0EGACI" xlink:type="simple">10°10'10.7"N, 98°56'50.5"E</named-content></named-content>), 1 Jun. 2021, Suntaree Kanchananiyom. (<named-content xmlns:xlink="http://www.w3.org/1999/xlink" content-type="dwc:institutional_code" xlink:title="Princess Maha Chakri Sirindhorn Natural History Museum, Faculty of Science, Prince of Songkla University" xlink:href="http://grbio.org/institution/prince-songkla-university" xlink:type="simple">PMCS</named-content>: SK-BSRU-0068 [association number with <named-content xmlns:xlink="http://www.w3.org/1999/xlink" content-type="dwc:institutional_code" xlink:title="Chulalongkorn University Natural History Museum" xlink:href="http://grbio.org/institution/chulalongkorn-university" xlink:type="simple">CUNHM</named-content>]).</p></tp:treatment-sec><tp:treatment-sec sec-type="distribution" id="SECID0ETACI"><title>Distribution.</title><p>Indonesia (Bacan province in north Maluku [= Batjan (in Dutch) in <xref ref-type="bibr" rid="B4">Baker (1995)</xref>], Thailand (Chumporn, new record?).</p></tp:treatment-sec><tp:treatment-sec sec-type="diagnosis" id="SECID0E4ACI"><title>Diagnosis.</title><p>This female <tp:taxon-name><tp:taxon-name-part taxon-name-part-type="genus" reg="Euaspis">Euaspis</tp:taxon-name-part><tp:taxon-name-part taxon-name-part-type="uncertainty-rank">aff.</tp:taxon-name-part><tp:taxon-name-part taxon-name-part-type="species" reg="wegneri">wegneri</tp:taxon-name-part></tp:taxon-name> has a typical black body and reddish metasoma, with a pale yellow stripe on the mesonotum (Fig. <xref ref-type="fig" rid="F11">11B</xref>) resembling <italic><tp:taxon-name><tp:taxon-name-part taxon-name-part-type="genus" reg="Euaspis">Eu.</tp:taxon-name-part><tp:taxon-name-part taxon-name-part-type="species" reg="strandi">strandi</tp:taxon-name-part></tp:taxon-name></italic> (pale yellow marginal band on scutellum, more minute on axilla). Clypeus moderate in size, somewhat confused punctures, while the punctures on the scutellum are coarser than on scutum. Female S6 (Fig. <xref ref-type="fig" rid="F11">11D, E</xref>) subacute with obscured basal platform contributing almost half of the length of S6 while the apical half of S6 forming faint median carina, lateral margin with small, obscured, blunt teeth. In contrast, yellow maculation in mesosoma is absent in the holotype of <italic><tp:taxon-name><tp:taxon-name-part taxon-name-part-type="genus" reg="Euaspis">Eu.</tp:taxon-name-part><tp:taxon-name-part taxon-name-part-type="species" reg="wegneri">wegneri</tp:taxon-name-part></tp:taxon-name></italic> (see <xref ref-type="bibr" rid="B4">Baker 1995</xref>: figs 24, 28, 31) and has more fine and dense punctures on the scutum and scutellum, while S6 seems to be more acute.</p><fig id="F11" position="float" orientation="portrait"><object-id xmlns:xlink="http://www.w3.org/1999/xlink" content-type="doi" xlink:type="simple">10.3897/zookeys.1186.95203.figure11</object-id><object-id xmlns:xlink="http://www.w3.org/1999/xlink" content-type="arpha" xlink:type="simple">330E20DF-E105-5A0C-AD88-0E475107EA66</object-id><label>Figure 11.</label><caption><p>Female of <tp:taxon-name><tp:taxon-name-part taxon-name-part-type="genus" reg="Euaspis">Euaspis</tp:taxon-name-part><tp:taxon-name-part taxon-name-part-type="uncertainty-rank">aff.</tp:taxon-name-part><tp:taxon-name-part taxon-name-part-type="species" reg="wegneri">wegneri</tp:taxon-name-part></tp:taxon-name> Baker, 1995 <bold>A</bold> face <bold>B</bold> dorsal habitus <bold>C</bold> lateral habitus <bold>D, E</bold> S6. Scale bars: 2 mm (<bold>B, C</bold>); 1 mm (<bold>D, E</bold>); 0.5 mm (<bold>A</bold>).</p></caption><graphic xmlns:xlink="http://www.w3.org/1999/xlink" xlink:href="zookeys-1186-235_article-95203__-g011.jpg" position="float" orientation="portrait" xlink:type="simple" id="oo_954865.jpg"><uri content-type="original_file" xlink:type="simple">https://binary.pensoft.net/fig/954865</uri></graphic></fig></tp:treatment-sec><tp:treatment-sec sec-type="Floral associations" id="SECID0E1DCI"><title>Floral associations.</title><p>Unknown.</p></tp:treatment-sec><tp:treatment-sec sec-type="remarks" id="SECID0E6DCI"><title>Remarks.</title><p><italic><tp:taxon-name><tp:taxon-name-part taxon-name-part-type="genus" reg="Euaspis">Euaspis</tp:taxon-name-part><tp:taxon-name-part taxon-name-part-type="species" reg="wegneri">wegneri</tp:taxon-name-part></tp:taxon-name></italic> has been described on the basis of a single female and has never been reported after that. The holotype of <italic><tp:taxon-name><tp:taxon-name-part taxon-name-part-type="genus" reg="Euaspis">Eu.</tp:taxon-name-part><tp:taxon-name-part taxon-name-part-type="species" reg="wegneri">wegneri</tp:taxon-name-part></tp:taxon-name></italic> represented with monochrome digitization in <xref ref-type="bibr" rid="B4">Baker (1995</xref>: figs 24, 28, 31, for S6, face, and mesonotum, respectively) arguably has a black mesosoma, with more fine and dense punctures on scutellum compared to scutum. Here, we decided to put this Thai specimen as <tp:taxon-name><tp:taxon-name-part taxon-name-part-type="genus" reg="Euaspis">Eu.</tp:taxon-name-part><tp:taxon-name-part taxon-name-part-type="uncertainty-rank">aff.</tp:taxon-name-part><tp:taxon-name-part taxon-name-part-type="species" reg="wegneri">wegneri</tp:taxon-name-part></tp:taxon-name> since the other characters are comparable especially on S6 which is distinctive for each <italic><tp:taxon-name><tp:taxon-name-part taxon-name-part-type="genus" reg="Euaspis">Euaspis</tp:taxon-name-part></tp:taxon-name></italic> species. Other characters can be considered variations, although S6 of the holotype seems to be more acute. With the possibly new species noted in <xref ref-type="bibr" rid="B89">Soh et al. (2016)</xref> (also noted in the <italic><tp:taxon-name><tp:taxon-name-part taxon-name-part-type="genus" reg="Euaspis">Eu.</tp:taxon-name-part><tp:taxon-name-part taxon-name-part-type="species" reg="polynesia">polynesia</tp:taxon-name-part></tp:taxon-name></italic> section above), we consider that examination of more specimens coupled with molecular analyses are needed in order to resolve the true identity of these enigmatic specimens.</p></tp:treatment-sec><ref-list><ref id="B4"><mixed-citation xmlns:xlink="http://www.w3.org/1999/xlink" xlink:type="simple"><person-group><name name-style="western"><surname>Baker</surname><given-names>DB</given-names></name></person-group> (<year>1995</year>) <article-title>A review of Asian species of genus <italic><tp:taxon-name><tp:taxon-name-part taxon-name-part-type="genus">Euaspis</tp:taxon-name-part></tp:taxon-name></italic> Gerstäcker (<tp:taxon-name><tp:taxon-name-part taxon-name-part-type="order">Hymenoptera</tp:taxon-name-part></tp:taxon-name>: <tp:taxon-name><tp:taxon-name-part taxon-name-part-type="superfamily">Apoidea</tp:taxon-name-part></tp:taxon-name>: <tp:taxon-name><tp:taxon-name-part taxon-name-part-type="family">Megachilidae</tp:taxon-name-part></tp:taxon-name>).</article-title><source>Zoölogische Mededeelingen</source><volume>69</volume>(<issue>22</issue>): <fpage>281</fpage>–<lpage>302</lpage>.</mixed-citation></ref><ref id="B89"><mixed-citation xmlns:xlink="http://www.w3.org/1999/xlink" xlink:type="simple"><person-group><name name-style="western"><surname>Soh</surname><given-names>EJ</given-names></name><name name-style="western"><surname>Soh</surname><given-names>ZW</given-names></name><name name-style="western"><surname>Chui</surname><given-names>S-X</given-names></name><name name-style="western"><surname>Ascher</surname><given-names>JS</given-names></name></person-group> (<year>2016</year>) <article-title>The bee tribe <tp:taxon-name><tp:taxon-name-part taxon-name-part-type="tribe">Anthidiini</tp:taxon-name-part></tp:taxon-name> in Singapore (<tp:taxon-name><tp:taxon-name-part taxon-name-part-type="clade">Anthophila</tp:taxon-name-part></tp:taxon-name>: <tp:taxon-name><tp:taxon-name-part taxon-name-part-type="family">Megachilidae</tp:taxon-name-part></tp:taxon-name>: <tp:taxon-name><tp:taxon-name-part taxon-name-part-type="tribe">Anthidiini</tp:taxon-name-part></tp:taxon-name>) with notes on the regional fauna.</article-title><source>Nature in Singapore</source><volume>9</volume>: <fpage>49</fpage>–<lpage>62</lpage>.</mixed-citation></ref></ref-list></tp:taxon-treatment>
