# Supplementary material for: ﻿A review of the anthidiine bees (Apoidea, Megachilidae) in Thailand
Source: Zookeys. 2023 Dec 19;1186:235–84. doi: 10.3897/zookeys.1186.95203 (PMC10751944; doi:10.3897/zookeys.1186.95203)
Supplement: XML Treatment for Pachyanthidium [file zookeys.1186.95203-treatment16.xml]

<!DOCTYPE tp:taxon-treatment
  PUBLIC "-//TaxonX//DTD Taxonomic Treatment Publishing DTD v0 20100105//EN" "tax-treatment-NSO.dtd">
<tp:taxon-treatment xmlns:tp="http://www.plazi.org/taxpub"><tp:treatment-meta><kwd-group><label>Taxon classification</label><kwd>
                <named-content content-type="kingdom">Animalia</named-content>
              </kwd><kwd>
                <named-content content-type="order">Hymenoptera</named-content>
              </kwd><kwd>
                <named-content content-type="family">Megachilidae</named-content>
              </kwd></kwd-group><mixed-citation publication-type="journal"><person-group><name><surname>Nalinrachatakan</surname><given-names>Pakorn</given-names></name><name><surname>Ascher</surname><given-names>John S.</given-names></name><name><surname>Kasparek</surname><given-names>Max</given-names></name><name><surname>Traiyasut</surname><given-names>Prapun</given-names></name><name><surname>Thanoosing</surname><given-names>Chawatat</given-names></name><name><surname>Warrit</surname><given-names>Natapot</given-names></name></person-group><article-title>﻿A review of the anthidiine bees (<tp:taxon-name><tp:taxon-name-part taxon-name-part-type="superfamily">Apoidea</tp:taxon-name-part></tp:taxon-name>, <tp:taxon-name><tp:taxon-name-part taxon-name-part-type="family">Megachilidae</tp:taxon-name-part></tp:taxon-name>) in Thailand</article-title><source>Zookeys</source><day>19</day><month>12</month><year>2023</year><volume>1186</volume><fpage>235</fpage><lpage>284</lpage><pub-id pub-id-type="doi">10.3897/zookeys.1186.95203</pub-id></mixed-citation></tp:treatment-meta><tp:nomenclature><label>﻿</label><tp:taxon-name>
              <object-id xmlns:xlink="http://www.w3.org/1999/xlink" content-type="arpha" xlink:type="simple">71E42AD6-8B75-5673-A376-3B8B7B1AF200</object-id>
              <tp:taxon-name-part taxon-name-part-type="genus" reg="Pachyanthidium">Pachyanthidium</tp:taxon-name-part>
            </tp:taxon-name><tp:taxon-authority>Friese, 1905</tp:taxon-authority><tp:nomenclature-citation-list><tp:nomenclature-citation><tp:taxon-name><tp:taxon-name-part taxon-name-part-type="genus" reg="Anthidium">Anthidium</tp:taxon-name-part> (<tp:taxon-name-part taxon-name-part-type="subgenus" reg="Pachyanthidium">Pachyanthidium</tp:taxon-name-part>)</tp:taxon-name><comment>Friese, 1905: 66–75. Type species: <tp:taxon-name><tp:taxon-name-part taxon-name-part-type="genus" reg="Anthidium">Anthidium</tp:taxon-name-part><tp:taxon-name-part taxon-name-part-type="species" reg="bicolor">bicolor</tp:taxon-name-part></tp:taxon-name> Lepeletier, 1841 designated by <xref ref-type="bibr" rid="B9">Cockerell 1920</xref>: 298.</comment></tp:nomenclature-citation><tp:nomenclature-citation><tp:taxon-name>
                  <tp:taxon-name-part taxon-name-part-type="genus" reg="Pachyanthidium">Pachyanthidium</tp:taxon-name-part>
                </tp:taxon-name><comment>Friese: <xref ref-type="bibr" rid="B11">Cockerell 1930</xref>: 45.</comment></tp:nomenclature-citation></tp:nomenclature-citation-list></tp:nomenclature><tp:treatment-sec sec-type="notes" id="SECID0ENICI"><title>Note.</title><p>This genus can be easily distinguished by its explicit robust body, closed scutoscutellar suture (Fig. <xref ref-type="fig" rid="F12">12C</xref>), and lamellated preoccipital carina, omaular carina, and scutellum (see Fig. <xref ref-type="fig" rid="F12">12C, E</xref>). <xref ref-type="bibr" rid="B13">Eardley and Griswold (2017)</xref> revised 16 Afrotropical species of this genus from 18 described species, the two remaining species are in the subgenus <tp:taxon-name><tp:taxon-name-part taxon-name-part-type="genus" reg="Anthidium"/><tp:taxon-name-part taxon-name-part-type="subgenus" reg="Trichanthidium">Trichanthidium</tp:taxon-name-part></tp:taxon-name>, including a one-time discovered <italic><tp:taxon-name><tp:taxon-name-part taxon-name-part-type="genus" reg="Pachyanthidium">Pachyanthidium</tp:taxon-name-part><tp:taxon-name-part taxon-name-part-type="species" reg="himalayense">himalayense</tp:taxon-name-part></tp:taxon-name></italic> (Gupta &amp; Sharma, 1993) and <italic><tp:taxon-name><tp:taxon-name-part taxon-name-part-type="genus" reg="Pachyanthidium">Pachyanthidium</tp:taxon-name-part><tp:taxon-name-part taxon-name-part-type="species" reg="lachrymosum">lachrymosum</tp:taxon-name-part></tp:taxon-name></italic> (Smith, 1879) discovered from India and Chaiyaphum, Thailand (<xref ref-type="bibr" rid="B5">Bingham 1897</xref>; <xref ref-type="bibr" rid="B37">ITIS 2008</xref>; <xref ref-type="bibr" rid="B91">Tadauchi and Tasen 2009</xref>; <xref ref-type="bibr" rid="B49">Kumar et al. 2017</xref>).</p><fig id="F12" position="float" orientation="portrait"><object-id xmlns:xlink="http://www.w3.org/1999/xlink" content-type="doi" xlink:type="simple">10.3897/zookeys.1186.95203.figure12</object-id><object-id xmlns:xlink="http://www.w3.org/1999/xlink" content-type="arpha" xlink:type="simple">F0BA3CDE-A08D-5A4A-BF53-F7E746151555</object-id><label>Figure 12.</label><caption><p><tp:taxon-name><tp:taxon-name-part taxon-name-part-type="genus" reg="Pachyanthidium">Pachyanthidium</tp:taxon-name-part> (<tp:taxon-name-part taxon-name-part-type="subgenus" reg="Trichanthidium">Trichanthidium</tp:taxon-name-part>) <tp:taxon-name-part taxon-name-part-type="species" reg="lachrymosum">lachrymosum</tp:taxon-name-part></tp:taxon-name> (Smith, 1879) <bold>A</bold> female face <bold>B</bold> male face <bold>C</bold> male dorsal habitus <bold>D</bold> female metasoma <bold>E</bold> male lateral habitus <bold>F, G</bold> male metasoma. Scale bars: 2 mm (<bold>C, E</bold>); 1 mm (<bold>A, B, D, F, G</bold>).</p></caption><graphic xmlns:xlink="http://www.w3.org/1999/xlink" xlink:href="zookeys-1186-235_article-95203__-g012.jpg" position="float" orientation="portrait" xlink:type="simple" id="oo_954866.jpg"><uri content-type="original_file" xlink:type="simple">https://binary.pensoft.net/fig/954866</uri></graphic></fig></tp:treatment-sec><ref-list><ref id="B9"><mixed-citation xmlns:xlink="http://www.w3.org/1999/xlink" xlink:type="simple"><person-group><name name-style="western"><surname>Cockerell</surname><given-names>TDA</given-names></name></person-group> (<year>1920</year>) <article-title>XXV. On South African bees, chiefly collected in Natal.</article-title><source>Annals of the Durban Museum</source><volume>2</volume>: <fpage>286</fpage>–<lpage>318</lpage>.</mixed-citation></ref><ref id="B11"><mixed-citation xmlns:xlink="http://www.w3.org/1999/xlink" xlink:type="simple"><person-group><name name-style="western"><surname>Cockerell</surname><given-names>TDA</given-names></name></person-group> (<year>1930</year>) <article-title>Descriptions and records of bees CXXIV.</article-title><source>Annals &amp; Magazine of Natural History</source><volume>10</volume>(<issue>6</issue>): <fpage>48</fpage>–<lpage>57</lpage>. <ext-link xlink:href="10.1080/00222933008673186" ext-link-type="doi" xlink:type="simple">https://doi.org/10.1080/00222933008673186</ext-link></mixed-citation></ref><ref id="B13"><mixed-citation xmlns:xlink="http://www.w3.org/1999/xlink" xlink:type="simple"><person-group><name name-style="western"><surname>Eardley</surname><given-names>C</given-names></name><name name-style="western"><surname>Griswold</surname><given-names>T</given-names></name></person-group> (<year>2017</year>) <article-title>Taxonomic revision of the Afrotropical species of <italic><tp:taxon-name><tp:taxon-name-part taxon-name-part-type="genus">Pachyanthidium</tp:taxon-name-part></tp:taxon-name></italic> Friese (<tp:taxon-name><tp:taxon-name-part taxon-name-part-type="order">Hymenoptera</tp:taxon-name-part></tp:taxon-name>: <tp:taxon-name><tp:taxon-name-part taxon-name-part-type="family">Megachilidae</tp:taxon-name-part></tp:taxon-name>: <tp:taxon-name><tp:taxon-name-part taxon-name-part-type="tribe">Anthidiini</tp:taxon-name-part></tp:taxon-name>).</article-title><source>Zootaxa</source><volume>4237</volume>(<issue>3</issue>): <fpage>401</fpage>–<lpage>453</lpage>. <ext-link xlink:href="10.11646/zootaxa.4237.3.1" ext-link-type="doi" xlink:type="simple">https://doi.org/10.11646/zootaxa.4237.3.1</ext-link></mixed-citation></ref><ref id="B5"><mixed-citation xmlns:xlink="http://www.w3.org/1999/xlink" xlink:type="simple"><person-group><name name-style="western"><surname>Bingham</surname><given-names>CT</given-names></name></person-group> (<year>1897</year>) <article-title><tp:taxon-name><tp:taxon-name-part taxon-name-part-type="order">Hymenoptera</tp:taxon-name-part></tp:taxon-name>. – Vol. I. Wasps and bees.</article-title> In: <person-group><name name-style="western"><surname>Blanford</surname><given-names>WT</given-names></name></person-group> (<role>Ed.</role>) <issue-title>Fauna of British India, including Ceylon and Burma.</issue-title><source>Taylor and Francis, London</source>, <fpage>414</fpage>–<lpage>567</lpage>. <ext-link xlink:href="10.5962/bhl.title.10364" ext-link-type="doi" xlink:type="simple">https://doi.org/10.5962/bhl.title.10364</ext-link></mixed-citation></ref><ref id="B37"><mixed-citation xmlns:xlink="http://www.w3.org/1999/xlink" xlink:type="simple">ITIS (<year>2008</year>) Retrieved from the Integrated Taxonomic Information System on-line database. <ext-link xlink:href="http://www.itis.gov" ext-link-type="uri" xlink:type="simple">http://www.itis.gov</ext-link> [Accessed 20 Nov 2019]</mixed-citation></ref><ref id="B91"><mixed-citation xmlns:xlink="http://www.w3.org/1999/xlink" xlink:type="simple"><person-group><name name-style="western"><surname>Tadauchi</surname><given-names>O</given-names></name><name name-style="western"><surname>Tasen</surname><given-names>W</given-names></name></person-group> (<year>2009</year>) <article-title>Bees of Natural Forests, Teak Plantations and Agricultural Fields in Thailand.</article-title><source>Esakia</source><volume>49</volume>: <fpage>7</fpage>–<lpage>13</lpage>. <ext-link xlink:href="10.5109/16144" ext-link-type="doi" xlink:type="simple">https://doi.org/10.5109/16144</ext-link></mixed-citation></ref><ref id="B49"><mixed-citation xmlns:xlink="http://www.w3.org/1999/xlink" xlink:type="simple"><person-group><name name-style="western"><surname>Kumar</surname><given-names>V</given-names></name><name name-style="western"><surname>Griswold</surname><given-names>T</given-names></name><name name-style="western"><surname>Belavadi</surname><given-names>VV</given-names></name></person-group> (<year>2017</year>) <article-title>The Resin and Carder bees of south India (<tp:taxon-name><tp:taxon-name-part taxon-name-part-type="order">Hymenoptera</tp:taxon-name-part></tp:taxon-name>: <tp:taxon-name><tp:taxon-name-part taxon-name-part-type="family">Megachilidae</tp:taxon-name-part></tp:taxon-name>: <tp:taxon-name><tp:taxon-name-part taxon-name-part-type="tribe">Anthidiini</tp:taxon-name-part></tp:taxon-name>).</article-title><source>Zootaxa</source><volume>4317</volume>(<issue>3</issue>): <fpage>436</fpage>–<lpage>468</lpage>. <ext-link xlink:href="10.11646/zootaxa.4317.3.2" ext-link-type="doi" xlink:type="simple">https://doi.org/10.11646/zootaxa.4317.3.2</ext-link></mixed-citation></ref></ref-list></tp:taxon-treatment>
