# Supplementary material for: ﻿A review of the anthidiine bees (Apoidea, Megachilidae) in Thailand
Source: Zookeys. 2023 Dec 19;1186:235–84. doi: 10.3897/zookeys.1186.95203 (PMC10751944; doi:10.3897/zookeys.1186.95203)
Supplement: XML Treatment for Pachyanthidium (Trichanthidium) lachrymosum [file zookeys.1186.95203-treatment17.xml]

<!DOCTYPE tp:taxon-treatment
  PUBLIC "-//TaxonX//DTD Taxonomic Treatment Publishing DTD v0 20100105//EN" "tax-treatment-NSO.dtd">
<tp:taxon-treatment xmlns:tp="http://www.plazi.org/taxpub"><tp:treatment-meta><kwd-group><label>Taxon classification</label><kwd>
                <named-content content-type="kingdom">Animalia</named-content>
              </kwd><kwd>
                <named-content content-type="order">Hymenoptera</named-content>
              </kwd><kwd>
                <named-content content-type="family">Megachilidae</named-content>
              </kwd></kwd-group><mixed-citation publication-type="journal"><person-group><name><surname>Nalinrachatakan</surname><given-names>Pakorn</given-names></name><name><surname>Ascher</surname><given-names>John S.</given-names></name><name><surname>Kasparek</surname><given-names>Max</given-names></name><name><surname>Traiyasut</surname><given-names>Prapun</given-names></name><name><surname>Thanoosing</surname><given-names>Chawatat</given-names></name><name><surname>Warrit</surname><given-names>Natapot</given-names></name></person-group><article-title>﻿A review of the anthidiine bees (<tp:taxon-name><tp:taxon-name-part taxon-name-part-type="superfamily">Apoidea</tp:taxon-name-part></tp:taxon-name>, <tp:taxon-name><tp:taxon-name-part taxon-name-part-type="family">Megachilidae</tp:taxon-name-part></tp:taxon-name>) in Thailand</article-title><source>Zookeys</source><day>19</day><month>12</month><year>2023</year><volume>1186</volume><fpage>235</fpage><lpage>284</lpage><pub-id pub-id-type="doi">10.3897/zookeys.1186.95203</pub-id></mixed-citation></tp:treatment-meta><tp:nomenclature><label>﻿</label><tp:taxon-name><object-id xmlns:xlink="http://www.w3.org/1999/xlink" content-type="arpha" xlink:type="simple">C8954D92-1B12-5387-B0E2-61BE6A8FD766</object-id><tp:taxon-name-part taxon-name-part-type="genus" reg="Pachyanthidium">Pachyanthidium</tp:taxon-name-part> (<tp:taxon-name-part taxon-name-part-type="subgenus" reg="Trichanthidium">Trichanthidium</tp:taxon-name-part>) <tp:taxon-name-part taxon-name-part-type="species" reg="lachrymosum">lachrymosum</tp:taxon-name-part></tp:taxon-name><tp:taxon-authority>(Smith, 1879)</tp:taxon-authority><xref ref-type="fig" rid="F12">Fig. 12</xref><tp:nomenclature-citation-list><tp:nomenclature-citation><tp:taxon-name>
                  <tp:taxon-name-part taxon-name-part-type="genus" reg="Anthidium">Anthidium</tp:taxon-name-part>
                  <tp:taxon-name-part taxon-name-part-type="species" reg="lachrymosum">lachrymosum</tp:taxon-name-part>
                </tp:taxon-name><comment>Smith, 1879: 463 (♀, ♂, syntype). from Bombay [Mumbai, Maharashtra, India] (<named-content xmlns:xlink="http://www.w3.org/1999/xlink" content-type="dwc:institutional_code" xlink:title="Natural History Museum, London" xlink:href="http://grbio.org/institution/natural-history-museum-london" xlink:type="simple">NHMUK</named-content> reg. number NHMUK014026059, examined).</comment></tp:nomenclature-citation><tp:nomenclature-citation><tp:taxon-name>
                  <tp:taxon-name-part taxon-name-part-type="genus" reg="Anthidium">Anthidium</tp:taxon-name-part>
                  <tp:taxon-name-part taxon-name-part-type="species" reg="lachrymosum">lachrymosum</tp:taxon-name-part>
                </tp:taxon-name><comment>Smith: Bingham, 1897: 492.</comment></tp:nomenclature-citation><tp:nomenclature-citation><tp:taxon-name>
                  <tp:taxon-name-part taxon-name-part-type="genus" reg="Anthidium">Anthidium</tp:taxon-name-part>
                  <tp:taxon-name-part taxon-name-part-type="species" reg="serapiforme">serapiforme</tp:taxon-name-part>
                </tp:taxon-name><comment>Friese, 1914: 322 (♂). Holotype from Perak [Perak, Malaysia] (<named-content xmlns:xlink="http://www.w3.org/1999/xlink" content-type="dwc:institutional_code" xlink:title="Natural History Museum, Berlin, Germany" xlink:href="http://grbio.org/institution/museum-f%C3%BCr-naturkunde-berlin-zoological-collections" xlink:type="simple">ZMB</named-content>, not examined).</comment></tp:nomenclature-citation><tp:nomenclature-citation><tp:taxon-name>
                  <tp:taxon-name-part taxon-name-part-type="genus" reg="Pachyanthidium">Pachyanthidium</tp:taxon-name-part>
                  <tp:taxon-name-part taxon-name-part-type="species" reg="lachrymosum">lachrymosum</tp:taxon-name-part>
                </tp:taxon-name><comment>(Smith): <xref ref-type="bibr" rid="B37">ITIS 2008</xref>: <ext-link xmlns:xlink="http://www.w3.org/1999/xlink" xlink:href="http://www.itis.gov" ext-link-type="uri" xlink:type="simple">http://www.itis.gov</ext-link>.</comment></tp:nomenclature-citation><tp:nomenclature-citation><tp:taxon-name>
                  <tp:taxon-name-part taxon-name-part-type="genus" reg="Pachyanthidium">Pachyanthidium</tp:taxon-name-part>
                  <tp:taxon-name-part taxon-name-part-type="species" reg="lachrymosum">lachrymosum</tp:taxon-name-part>
                </tp:taxon-name><comment>(Smith): <xref ref-type="bibr" rid="B49">Kumar et al. 2017</xref>: 452, 457–459, figs 15, 16.</comment></tp:nomenclature-citation></tp:nomenclature-citation-list></tp:nomenclature><tp:treatment-sec sec-type="material" id="SECID0E2PCI"><title>Material examined.</title><p>(24♀, 3♂). <bold>India</bold>: 1♀, Bombay Dist. [= Mumbai, Maharashtra], B.M. TYPE HYM.17a 1866, (syntype) (<named-content xmlns:xlink="http://www.w3.org/1999/xlink" content-type="dwc:institutional_code" xlink:title="Natural History Museum, London" xlink:href="http://grbio.org/institution/natural-history-museum-london" xlink:type="simple">NHMUK</named-content> 014026059); Karnataka: Mysore, 1♀, 17 Apr. 2009, Dhanyavathi; “Yerbahalli” [must be Yerehalli, Mysore], 1♀, 29 Jul. 2014, Revanasidda (<abbrev xmlns:xlink="http://www.w3.org/1999/xlink" xlink:title="Department of Entomology, University of Agricultural Sciences" id="ABBRID0EHQCI" xlink:type="simple">UAS</abbrev>); Bangalore, GKVK, 1♀, 29 Jul. 2014, Veereshkumar, 1♀, 25 Jun. 2014, Sunil, 1♀,18 Nov. 2014, Zameer, 2♂, 29 Apr. 2010, Arathi (<abbrev xmlns:xlink="http://www.w3.org/1999/xlink" xlink:title="Department of Entomology, University of Agricultural Sciences" id="ABBRID0ELQCI" xlink:type="simple">UAS</abbrev>); Tamil Nadu: 1♀, Coimbatore, 5 Sep. 1950, P S Nathan (<abbrev xmlns:xlink="http://www.w3.org/1999/xlink" xlink:title="Department of Entomology, University of Agricultural Sciences" id="ABBRID0EPQCI" xlink:type="simple">UAS</abbrev>); <bold>Thailand</bold>: 1♂, Chiang Mai (new record), Chom Thong District, Ban Luang Subdistrict, Doi Inthanon National Park, Ban Mae Klang Luang (<named-content xmlns:xlink="http://www.w3.org/1999/xlink" content-type="dwc:verbatimCoordinates" xlink:type="simple"><named-content content-type="geo-json" specific-use="{&#34;type&#34;:&#34;Point&#34;,&#34;coordinates&#34;:[98.533667,18.541583]}" id="NCID0EYQCI" xlink:type="simple">18°32'29.7"N, 98°32'01.2"E</named-content></named-content>, alt. 1,033 m), 7 May 2021, on <italic><tp:taxon-name><tp:taxon-name-part taxon-name-part-type="genus" reg="Bidens">Bidens</tp:taxon-name-part><tp:taxon-name-part taxon-name-part-type="species" reg="pilosa">pilosa</tp:taxon-name-part></tp:taxon-name></italic> (L.) [<tp:taxon-name><tp:taxon-name-part taxon-name-part-type="family">Asteraceae</tp:taxon-name-part></tp:taxon-name>], T. Srimaneeyanon et al. (<named-content xmlns:xlink="http://www.w3.org/1999/xlink" content-type="dwc:institutional_code" xlink:title="Chulalongkorn University Natural History Museum" xlink:href="http://grbio.org/institution/chulalongkorn-university" xlink:type="simple">CUNHM</named-content>: BSRU-AB-3551); 2♀, Kamphaeng Phet: Pang Sila Thong District, 7 Aug. 2015, N. Warrit et al. (<named-content xmlns:xlink="http://www.w3.org/1999/xlink" content-type="dwc:institutional_code" xlink:title="Chulalongkorn University Natural History Museum" xlink:href="http://grbio.org/institution/chulalongkorn-university" xlink:type="simple">CUNHM</named-content>: BSRU-AA-4478, 4479); 6♀, Khon Kaen, Phu Wiang District, 26 May 2016, N. Warrit et al. (<named-content xmlns:xlink="http://www.w3.org/1999/xlink" content-type="dwc:institutional_code" xlink:title="Chulalongkorn University Natural History Museum" xlink:href="http://grbio.org/institution/chulalongkorn-university" xlink:type="simple">CUNHM</named-content>: BSRU-AA-4484–4489); 1♀, Phayao, Mueang District, Phayao University (<named-content xmlns:xlink="http://www.w3.org/1999/xlink" content-type="dwc:verbatimCoordinates" xlink:type="simple"><named-content content-type="geo-json" specific-use="{&#34;type&#34;:&#34;Point&#34;,&#34;coordinates&#34;:[99.883326,19.028315]}" id="NCID0E3RCI" xlink:type="simple">19°1'41.9334"N, 99°52'59.9730"E</named-content></named-content>, alt. 493.41 m), 8 Oct. 2019, N. Warrit et al. (<named-content xmlns:xlink="http://www.w3.org/1999/xlink" content-type="dwc:institutional_code" xlink:title="Chulalongkorn University Natural History Museum" xlink:href="http://grbio.org/institution/chulalongkorn-university" xlink:type="simple">CUNHM</named-content>); 8♀, Phetchabun, Namnao District, 19 Jun. 2017, N. Warrit et al. (<named-content xmlns:xlink="http://www.w3.org/1999/xlink" content-type="dwc:institutional_code" xlink:title="Chulalongkorn University Natural History Museum" xlink:href="http://grbio.org/institution/chulalongkorn-university" xlink:type="simple">CUNHM</named-content>: BSRU-AA-4649–4656).</p></tp:treatment-sec><tp:treatment-sec sec-type="distribution" id="SECID0EJSCI"><title>Distribution.</title><p>India (Karnataka (Bangalore, Mysore), Malabar (as per <xref ref-type="bibr" rid="B5">Bingham (1897)</xref>, must refer to “Malabar coast” on southwest India), Maharashtra (Mumbai), Tamil Nadu (Coimbatore), Malaysia (Perak), Myanmar (Tenasserim), Thailand (Chaiyaphum, Chiang Mai (new record), Kamphaeng Phet (new record), Khon Kaen (new record), Phayao (new record), Phetchabun (new record)).</p><p>The records from <xref ref-type="bibr" rid="B88">Smith (1879)</xref> based on both sexes were noted to come from “Bombay district”, whereas <xref ref-type="bibr" rid="B5">Bingham (1897)</xref> who later revise Smith’s work, additionally mentioned “Malabar” and “Tenasserim” without any further information, also without any note if the additional material was examined. Most of the records from India are already listed by <xref ref-type="bibr" rid="B49">Kumar et al. (2017)</xref>. <xref ref-type="bibr" rid="B24">Friese (1914)</xref> reported a male from Malaysia. In Thailand, <xref ref-type="bibr" rid="B91">Tadauchi and Tasen (2009)</xref> reported the species from Phu Khiao Wildlife Sanctuary in Chaiyaphum province.</p></tp:treatment-sec><tp:treatment-sec sec-type="diagnosis" id="SECID0EJTCI"><title>Diagnosis.</title><p><italic><tp:taxon-name><tp:taxon-name-part taxon-name-part-type="genus" reg="Pachyanthidium">Pachyanthidium</tp:taxon-name-part><tp:taxon-name-part taxon-name-part-type="species" reg="lachrymosum">lachrymosum</tp:taxon-name-part></tp:taxon-name></italic> can be distinguished from other congeneric species by its black body with a white lateral band of short white hairs on the metasoma; lamellate parts are often translucent reddish brown to black; eyes with sparse short hairs; mandibles with four teeth; arolia absent; male similar to females but mostly differs in the presence of the arolia, three mandibular teeth, lateral spines on T3–T6, and a tridentate T7 (Fig. <xref ref-type="fig" rid="F12">12F, G</xref>), also noted in <xref ref-type="bibr" rid="B5">Bingham (1897)</xref> and <xref ref-type="bibr" rid="B49">Kumar et al. (2017)</xref>. <italic><tp:taxon-name><tp:taxon-name-part taxon-name-part-type="genus" reg="Pachyanthidium">Pachyanthidium</tp:taxon-name-part><tp:taxon-name-part taxon-name-part-type="species" reg="lachrymosum">lachrymosum</tp:taxon-name-part></tp:taxon-name></italic> also exhibits a robust, lamellate preoccipital ridge and an omaular carina, which are typical for <italic><tp:taxon-name><tp:taxon-name-part taxon-name-part-type="genus" reg="Pachyanthidium">Pachyanthidium</tp:taxon-name-part></tp:taxon-name></italic>.</p></tp:treatment-sec><tp:treatment-sec sec-type="Floral associations" id="SECID0EYUCI"><title>Floral associations.</title><p><italic><tp:taxon-name><tp:taxon-name-part taxon-name-part-type="genus" reg="Bidens">Bidens</tp:taxon-name-part><tp:taxon-name-part taxon-name-part-type="species" reg="pilosa">pilosa</tp:taxon-name-part></tp:taxon-name></italic> (L.) (<tp:taxon-name><tp:taxon-name-part taxon-name-part-type="family">Asteraceae</tp:taxon-name-part></tp:taxon-name>) (this study), <italic><tp:taxon-name><tp:taxon-name-part taxon-name-part-type="genus" reg="Leucas">Leucas</tp:taxon-name-part><tp:taxon-name-part taxon-name-part-type="species" reg="aspera">aspera</tp:taxon-name-part></tp:taxon-name></italic> (Willd.) Link (<tp:taxon-name><tp:taxon-name-part taxon-name-part-type="family">Lamiaceae</tp:taxon-name-part></tp:taxon-name>) (<xref ref-type="bibr" rid="B49">Kumar et al. 2017</xref>).</p></tp:treatment-sec><tp:treatment-sec sec-type="remarks" id="SECID0ECWCI"><title>Remarks.</title><p>The other four species of <tp:taxon-name><tp:taxon-name-part taxon-name-part-type="genus" reg="Pachyanthidium">Pachyanthidium</tp:taxon-name-part> (<tp:taxon-name-part taxon-name-part-type="subgenus" reg="Trichanthidium">Trichanthidium</tp:taxon-name-part>)</tp:taxon-name> were revised by <xref ref-type="bibr" rid="B13">Eardley and Griswold (2017)</xref>. <italic><tp:taxon-name><tp:taxon-name-part taxon-name-part-type="genus" reg="Pachyanthidium">Pa.</tp:taxon-name-part><tp:taxon-name-part taxon-name-part-type="species" reg="lachrymosum">lachrymosum</tp:taxon-name-part></tp:taxon-name></italic> is the only species that does not have any integument maculation and has not been reported from the Afrotropical region. When compared with Indian specimens from both <xref ref-type="bibr" rid="B49">Kumar et al. (2017)</xref> and <xref ref-type="bibr" rid="B88">Smith (1879)</xref>, we notice that the white hair patch on the metasoma appears to be more clumped and dense in Indian specimens, while in the Thai specimens the hairs seem looser and the patch more extended. The patch on the scutum is absent in some Thai individuals and white body patches are absent in some Indian specimens.</p><p>All specimens in <named-content xmlns:xlink="http://www.w3.org/1999/xlink" content-type="dwc:institutional_code" xlink:title="Chulalongkorn University Natural History Museum" xlink:href="http://grbio.org/institution/chulalongkorn-university" xlink:type="simple">CUNHM</named-content> are females. Promisingly, two individuals are full of pollen trapped by the facial pubescence (Fig. <xref ref-type="fig" rid="F12">12A</xref>); thus, with their broad facial area, <italic><tp:taxon-name><tp:taxon-name-part taxon-name-part-type="genus" reg="Pachyanthidium">Pa.</tp:taxon-name-part><tp:taxon-name-part taxon-name-part-type="species" reg="lachrymosum">lachrymosum</tp:taxon-name-part></tp:taxon-name></italic> may also can gather pollen by rubbing it with its face (see also <xref ref-type="bibr" rid="B77">Portman et al. 2019</xref>; <xref ref-type="bibr" rid="B47">Kasparek et al. 2022</xref>).</p><p><xref ref-type="bibr" rid="B49">Kumar et al. (2017)</xref> provides a note on Indian <italic><tp:taxon-name><tp:taxon-name-part taxon-name-part-type="genus" reg="Pachyanthidium">Pa.</tp:taxon-name-part><tp:taxon-name-part taxon-name-part-type="species" reg="lachrymosum">lachrymosum</tp:taxon-name-part></tp:taxon-name></italic> flight period (April, June, July, and November) and floral visitation (see above). Our specimens from Thailand were collected in May, June, and August.</p></tp:treatment-sec><tp:treatment-sec><!--Section generated to contain objects referenced in tp:taxon-treatment.--><fig id="F12" position="float" orientation="portrait"><object-id xmlns:xlink="http://www.w3.org/1999/xlink" content-type="doi" xlink:type="simple">10.3897/zookeys.1186.95203.figure12</object-id><object-id xmlns:xlink="http://www.w3.org/1999/xlink" content-type="arpha" xlink:type="simple">F0BA3CDE-A08D-5A4A-BF53-F7E746151555</object-id><label>Figure 12.</label><caption><p><tp:taxon-name><tp:taxon-name-part taxon-name-part-type="genus" reg="Pachyanthidium">Pachyanthidium</tp:taxon-name-part> (<tp:taxon-name-part taxon-name-part-type="subgenus" reg="Trichanthidium">Trichanthidium</tp:taxon-name-part>) <tp:taxon-name-part taxon-name-part-type="species" reg="lachrymosum">lachrymosum</tp:taxon-name-part></tp:taxon-name> (Smith, 1879) <bold>A</bold> female face <bold>B</bold> male face <bold>C</bold> male dorsal habitus <bold>D</bold> female metasoma <bold>E</bold> male lateral habitus <bold>F, G</bold> male metasoma. Scale bars: 2 mm (<bold>C, E</bold>); 1 mm (<bold>A, B, D, F, G</bold>).</p></caption><graphic xmlns:xlink="http://www.w3.org/1999/xlink" xlink:href="zookeys-1186-235_article-95203__-g012.jpg" position="float" orientation="portrait" xlink:type="simple" id="oo_954866.jpg"><uri content-type="original_file" xlink:type="simple">https://binary.pensoft.net/fig/954866</uri></graphic></fig></tp:treatment-sec><ref-list><ref id="B37"><mixed-citation xmlns:xlink="http://www.w3.org/1999/xlink" xlink:type="simple">ITIS (<year>2008</year>) Retrieved from the Integrated Taxonomic Information System on-line database. <ext-link xlink:href="http://www.itis.gov" ext-link-type="uri" xlink:type="simple">http://www.itis.gov</ext-link> [Accessed 20 Nov 2019]</mixed-citation></ref><ref id="B49"><mixed-citation xmlns:xlink="http://www.w3.org/1999/xlink" xlink:type="simple"><person-group><name name-style="western"><surname>Kumar</surname><given-names>V</given-names></name><name name-style="western"><surname>Griswold</surname><given-names>T</given-names></name><name name-style="western"><surname>Belavadi</surname><given-names>VV</given-names></name></person-group> (<year>2017</year>) <article-title>The Resin and Carder bees of south India (<tp:taxon-name><tp:taxon-name-part taxon-name-part-type="order">Hymenoptera</tp:taxon-name-part></tp:taxon-name>: <tp:taxon-name><tp:taxon-name-part taxon-name-part-type="family">Megachilidae</tp:taxon-name-part></tp:taxon-name>: <tp:taxon-name><tp:taxon-name-part taxon-name-part-type="tribe">Anthidiini</tp:taxon-name-part></tp:taxon-name>).</article-title><source>Zootaxa</source><volume>4317</volume>(<issue>3</issue>): <fpage>436</fpage>–<lpage>468</lpage>. <ext-link xlink:href="10.11646/zootaxa.4317.3.2" ext-link-type="doi" xlink:type="simple">https://doi.org/10.11646/zootaxa.4317.3.2</ext-link></mixed-citation></ref><ref id="B5"><mixed-citation xmlns:xlink="http://www.w3.org/1999/xlink" xlink:type="simple"><person-group><name name-style="western"><surname>Bingham</surname><given-names>CT</given-names></name></person-group> (<year>1897</year>) <article-title><tp:taxon-name><tp:taxon-name-part taxon-name-part-type="order">Hymenoptera</tp:taxon-name-part></tp:taxon-name>. – Vol. I. Wasps and bees.</article-title> In: <person-group><name name-style="western"><surname>Blanford</surname><given-names>WT</given-names></name></person-group> (<role>Ed.</role>) <issue-title>Fauna of British India, including Ceylon and Burma.</issue-title><source>Taylor and Francis, London</source>, <fpage>414</fpage>–<lpage>567</lpage>. <ext-link xlink:href="10.5962/bhl.title.10364" ext-link-type="doi" xlink:type="simple">https://doi.org/10.5962/bhl.title.10364</ext-link></mixed-citation></ref><ref id="B88"><mixed-citation xmlns:xlink="http://www.w3.org/1999/xlink" xlink:type="simple"><person-group><name name-style="western"><surname>Smith</surname><given-names>F</given-names></name></person-group> (<year>1879</year>) <source>Descriptions of New Species of <tp:taxon-name><tp:taxon-name-part taxon-name-part-type="order">Hymenoptera</tp:taxon-name-part></tp:taxon-name> in the Collection of the British Museum.</source><publisher-name>British Museum</publisher-name>, <publisher-loc>London</publisher-loc>, <size units="page">240 pp</size>.</mixed-citation></ref><ref id="B24"><mixed-citation xmlns:xlink="http://www.w3.org/1999/xlink" xlink:type="simple"><person-group><name name-style="western"><surname>Friese</surname><given-names>H</given-names></name></person-group> (<year>1914</year>) <article-title>Neue Bienenarten der orientalischen Region.</article-title><source>Deutsche Entomologische Zeitschrift</source><volume>1914</volume>: <fpage>320</fpage>–<lpage>324</lpage>. <ext-link xlink:href="10.1002/mmnd.48019140311" ext-link-type="doi" xlink:type="simple">https://doi.org/10.1002/mmnd.48019140311</ext-link></mixed-citation></ref><ref id="B91"><mixed-citation xmlns:xlink="http://www.w3.org/1999/xlink" xlink:type="simple"><person-group><name name-style="western"><surname>Tadauchi</surname><given-names>O</given-names></name><name name-style="western"><surname>Tasen</surname><given-names>W</given-names></name></person-group> (<year>2009</year>) <article-title>Bees of Natural Forests, Teak Plantations and Agricultural Fields in Thailand.</article-title><source>Esakia</source><volume>49</volume>: <fpage>7</fpage>–<lpage>13</lpage>. <ext-link xlink:href="10.5109/16144" ext-link-type="doi" xlink:type="simple">https://doi.org/10.5109/16144</ext-link></mixed-citation></ref><ref id="B13"><mixed-citation xmlns:xlink="http://www.w3.org/1999/xlink" xlink:type="simple"><person-group><name name-style="western"><surname>Eardley</surname><given-names>C</given-names></name><name name-style="western"><surname>Griswold</surname><given-names>T</given-names></name></person-group> (<year>2017</year>) <article-title>Taxonomic revision of the Afrotropical species of <italic><tp:taxon-name><tp:taxon-name-part taxon-name-part-type="genus">Pachyanthidium</tp:taxon-name-part></tp:taxon-name></italic> Friese (<tp:taxon-name><tp:taxon-name-part taxon-name-part-type="order">Hymenoptera</tp:taxon-name-part></tp:taxon-name>: <tp:taxon-name><tp:taxon-name-part taxon-name-part-type="family">Megachilidae</tp:taxon-name-part></tp:taxon-name>: <tp:taxon-name><tp:taxon-name-part taxon-name-part-type="tribe">Anthidiini</tp:taxon-name-part></tp:taxon-name>).</article-title><source>Zootaxa</source><volume>4237</volume>(<issue>3</issue>): <fpage>401</fpage>–<lpage>453</lpage>. <ext-link xlink:href="10.11646/zootaxa.4237.3.1" ext-link-type="doi" xlink:type="simple">https://doi.org/10.11646/zootaxa.4237.3.1</ext-link></mixed-citation></ref><ref id="B77"><mixed-citation xmlns:xlink="http://www.w3.org/1999/xlink" xlink:type="simple"><person-group><name name-style="western"><surname>Portman</surname><given-names>ZM</given-names></name><name name-style="western"><surname>Orr</surname><given-names>MC</given-names></name><name name-style="western"><surname>Griswold</surname><given-names>T</given-names></name></person-group> (<year>2019</year>) <article-title>A review and updated classification of pollen gathering behavior in bees (<tp:taxon-name><tp:taxon-name-part taxon-name-part-type="order">Hymenoptera</tp:taxon-name-part></tp:taxon-name>, <tp:taxon-name><tp:taxon-name-part taxon-name-part-type="superfamily">Apoidea</tp:taxon-name-part></tp:taxon-name>).</article-title><source>Journal of <tp:taxon-name><tp:taxon-name-part taxon-name-part-type="order">Hymenoptera</tp:taxon-name-part></tp:taxon-name> Research</source><volume>71</volume>: <fpage>171</fpage>–<lpage>208</lpage>. <ext-link xlink:href="10.3897/jhr.71.32671" ext-link-type="doi" xlink:type="simple">https://doi.org/10.3897/jhr.71.32671</ext-link></mixed-citation></ref><ref id="B47"><mixed-citation xmlns:xlink="http://www.w3.org/1999/xlink" xlink:type="simple"><person-group><name name-style="western"><surname>Kasparek</surname><given-names>M</given-names></name><name name-style="western"><surname>Leins</surname><given-names>P</given-names></name><name name-style="western"><surname>Erbar</surname><given-names>C</given-names></name></person-group> (<year>2022</year>) <article-title>Clypeal pollen accumulation in a new species of bee from Syria – a hitherto unknown phenomenon in megachilid bees (<tp:taxon-name><tp:taxon-name-part taxon-name-part-type="family">Megachilidae</tp:taxon-name-part></tp:taxon-name>: <tp:taxon-name><tp:taxon-name-part taxon-name-part-type="tribe">Anthidiini</tp:taxon-name-part></tp:taxon-name>).</article-title><source>Zoology in the Middle East</source><volume>68</volume>(<issue>1</issue>): <fpage>1</fpage>–<lpage>14</lpage>. <ext-link xlink:href="10.1080/09397140.2022.2030527" ext-link-type="doi" xlink:type="simple">https://doi.org/10.1080/09397140.2022.2030527</ext-link></mixed-citation></ref></ref-list></tp:taxon-treatment>
