# Supplementary material for: ﻿A review of the anthidiine bees (Apoidea, Megachilidae) in Thailand
Source: Zookeys. 2023 Dec 19;1186:235–84. doi: 10.3897/zookeys.1186.95203 (PMC10751944; doi:10.3897/zookeys.1186.95203)
Supplement: XML Treatment for Pseudoanthidium [file zookeys.1186.95203-treatment18.xml]

<!DOCTYPE tp:taxon-treatment
  PUBLIC "-//TaxonX//DTD Taxonomic Treatment Publishing DTD v0 20100105//EN" "tax-treatment-NSO.dtd">
<tp:taxon-treatment xmlns:tp="http://www.plazi.org/taxpub"><tp:treatment-meta><kwd-group><label>Taxon classification</label><kwd>
                <named-content content-type="kingdom">Animalia</named-content>
              </kwd><kwd>
                <named-content content-type="order">Hymenoptera</named-content>
              </kwd><kwd>
                <named-content content-type="family">Megachilidae</named-content>
              </kwd></kwd-group><mixed-citation publication-type="journal"><person-group><name><surname>Nalinrachatakan</surname><given-names>Pakorn</given-names></name><name><surname>Ascher</surname><given-names>John S.</given-names></name><name><surname>Kasparek</surname><given-names>Max</given-names></name><name><surname>Traiyasut</surname><given-names>Prapun</given-names></name><name><surname>Thanoosing</surname><given-names>Chawatat</given-names></name><name><surname>Warrit</surname><given-names>Natapot</given-names></name></person-group><article-title>﻿A review of the anthidiine bees (<tp:taxon-name><tp:taxon-name-part taxon-name-part-type="superfamily">Apoidea</tp:taxon-name-part></tp:taxon-name>, <tp:taxon-name><tp:taxon-name-part taxon-name-part-type="family">Megachilidae</tp:taxon-name-part></tp:taxon-name>) in Thailand</article-title><source>Zookeys</source><day>19</day><month>12</month><year>2023</year><volume>1186</volume><fpage>235</fpage><lpage>284</lpage><pub-id pub-id-type="doi">10.3897/zookeys.1186.95203</pub-id></mixed-citation></tp:treatment-meta><tp:nomenclature><label>﻿</label><tp:taxon-name>
              <object-id xmlns:xlink="http://www.w3.org/1999/xlink" content-type="arpha" xlink:type="simple">7A34ADAA-B1BF-5286-A2AA-5E9CF89EDB42</object-id>
              <tp:taxon-name-part taxon-name-part-type="genus" reg="Pseudoanthidium">Pseudoanthidium</tp:taxon-name-part>
            </tp:taxon-name><tp:taxon-authority>Friese, 1898</tp:taxon-authority><tp:nomenclature-citation-list><tp:nomenclature-citation><tp:taxon-name><tp:taxon-name-part taxon-name-part-type="genus" reg="Anthidium">Anthidium</tp:taxon-name-part> (<tp:taxon-name-part taxon-name-part-type="subgenus" reg="Pseudoanthidium">Pseudoanthidium</tp:taxon-name-part>)</tp:taxon-name><comment>Friese, 1898: 101. Type species: <tp:taxon-name><tp:taxon-name-part taxon-name-part-type="genus" reg="Anthidium">Anthidium</tp:taxon-name-part><tp:taxon-name-part taxon-name-part-type="species" reg="alpinum">alpinum</tp:taxon-name-part></tp:taxon-name> Morawitz, 1873, designated by Sandhouse, 1943: 593. See <xref ref-type="bibr" rid="B45">Kasparek and Ebmer 2023</xref>.</comment></tp:nomenclature-citation><tp:nomenclature-citation><tp:taxon-name>
                  <tp:taxon-name-part taxon-name-part-type="genus" reg="Paranthidiellum">Paranthidiellum</tp:taxon-name-part>
                </tp:taxon-name><comment>Michener, 1948: 25. Type species: <tp:taxon-name><tp:taxon-name-part taxon-name-part-type="genus" reg="Anthidium">Anthidium</tp:taxon-name-part><tp:taxon-name-part taxon-name-part-type="species" reg="cribratum">cribratum</tp:taxon-name-part></tp:taxon-name> Morawitz, 1875, by original designation.</comment></tp:nomenclature-citation><tp:nomenclature-citation><tp:taxon-name><tp:taxon-name-part taxon-name-part-type="genus" reg="Pseudoanthidium">Pseudoanthidium</tp:taxon-name-part> (<tp:taxon-name-part taxon-name-part-type="subgenus" reg="Paraanthidiellum">Paraanthidiellum</tp:taxon-name-part>)</tp:taxon-name><comment>Pasteels, 1969: 79, unnecessary emendation of <tp:taxon-name><tp:taxon-name-part taxon-name-part-type="genus" reg="Paranthidiellum">Paranthidiellum</tp:taxon-name-part></tp:taxon-name> Michener.</comment></tp:nomenclature-citation><tp:nomenclature-citation><tp:taxon-name><tp:taxon-name-part taxon-name-part-type="genus" reg="Pseudoanthidium">Pseudoanthidium</tp:taxon-name-part> (<tp:taxon-name-part taxon-name-part-type="subgenus" reg="Carinellum">Carinellum</tp:taxon-name-part>)</tp:taxon-name><comment>Pasteels, 1969a: 80. Type species: <tp:taxon-name><tp:taxon-name-part taxon-name-part-type="genus" reg="Anthidium">Anthidium</tp:taxon-name-part><tp:taxon-name-part taxon-name-part-type="species" reg="ochrognathum">ochrognathum</tp:taxon-name-part></tp:taxon-name> Alfken, 1932, by original designation.</comment></tp:nomenclature-citation><tp:nomenclature-citation><tp:taxon-name><tp:taxon-name-part taxon-name-part-type="genus" reg="Trachusa">Trachusa</tp:taxon-name-part> (<tp:taxon-name-part taxon-name-part-type="subgenus" reg="Orientotrachusa">Orientotrachusa</tp:taxon-name-part>)</tp:taxon-name><comment>Gupta, 1993: 50. Type species: <tp:taxon-name><tp:taxon-name-part taxon-name-part-type="genus" reg="Anthidium">Anthidium</tp:taxon-name-part><tp:taxon-name-part taxon-name-part-type="species" reg="orientale">orientale</tp:taxon-name-part></tp:taxon-name> Bingham, 1897, by original designation.</comment></tp:nomenclature-citation><tp:nomenclature-citation><tp:taxon-name>
                  <tp:taxon-name-part taxon-name-part-type="genus" reg="Pseudoanthidium">Pseudoanthidium</tp:taxon-name-part>
                </tp:taxon-name><comment>Friese: <xref ref-type="bibr" rid="B71">Pasteels 1969</xref>: 76–77.</comment></tp:nomenclature-citation></tp:nomenclature-citation-list></tp:nomenclature><tp:treatment-sec sec-type="notes" id="SECID0E24CI"><title>Note.</title><p><italic><tp:taxon-name><tp:taxon-name-part taxon-name-part-type="genus" reg="Pseudoanthidium">Pseudoanthidium</tp:taxon-name-part></tp:taxon-name></italic> commonly has a tentorial pit placed below the connection of the subantennal suture and the epistomal suture (<xref ref-type="bibr" rid="B58">Michener 2007</xref>). The female mandible has more than four teeth, and the terga are without an apically depressed area (see Fig. <xref ref-type="fig" rid="F13">13E</xref>; <xref ref-type="bibr" rid="B52">Litman et al. 2016</xref>). As a very broad, ill-defined complex group, the South East Asian fauna is represented by only one subgenus, <italic><tp:taxon-name><tp:taxon-name-part taxon-name-part-type="genus" reg="Pseudoanthidium">Pseudoanthidium</tp:taxon-name-part></tp:taxon-name></italic> s. str.</p><fig id="F13" position="float" orientation="portrait"><object-id xmlns:xlink="http://www.w3.org/1999/xlink" content-type="doi" xlink:type="simple">10.3897/zookeys.1186.95203.figure13</object-id><object-id xmlns:xlink="http://www.w3.org/1999/xlink" content-type="arpha" xlink:type="simple">77F34883-0654-5D43-BABE-521E89825C5D</object-id><label>Figure 13.</label><caption><p><italic><tp:taxon-name><tp:taxon-name-part taxon-name-part-type="genus" reg="Pseudoanthidium">Pseudoanthidium</tp:taxon-name-part><tp:taxon-name-part taxon-name-part-type="species" reg="orientale">orientale</tp:taxon-name-part></tp:taxon-name></italic> (Bingham, 1897) [showing Mae Hong Son female (BSRU-AA-1240) (<bold>A–D</bold>), and male (BSRU-AA-1241) (<bold>E–K</bold>)] <bold>A, H</bold> dorsal habitus <bold>B, G</bold> lateral habitus <bold>C, F</bold> face <bold>D</bold> female T6 <bold>E</bold> male T7 <bold>I</bold> male S5 <bold>J</bold> S8 <bold>K</bold> male genitalia in lateral (left), dorsal (middle) and ventral (right). Scale bars: 2 mm (<bold>A, B, G, H</bold>); 1 mm (<bold>C–F</bold>); 0.5 mm (<bold>I–K</bold>).</p></caption><graphic xmlns:xlink="http://www.w3.org/1999/xlink" xlink:href="zookeys-1186-235_article-95203__-g013.jpg" position="float" orientation="portrait" xlink:type="simple" id="oo_954867.jpg"><uri content-type="original_file" xlink:type="simple">https://binary.pensoft.net/fig/954867</uri></graphic></fig></tp:treatment-sec><ref-list><ref id="B45"><mixed-citation xmlns:xlink="http://www.w3.org/1999/xlink" xlink:type="simple"><person-group><name name-style="western"><surname>Kasparek</surname><given-names>M</given-names></name><name name-style="western"><surname>Ebmer</surname><given-names>AW</given-names></name></person-group> (<year>2023</year>) <article-title>The wool carder bee <italic><tp:taxon-name><tp:taxon-name-part taxon-name-part-type="genus">Pseudoanthidium</tp:taxon-name-part><tp:taxon-name-part taxon-name-part-type="species">alpinum</tp:taxon-name-part></tp:taxon-name></italic> (Morawitz, 1874): Identity of the enigmatic type species of the genus <italic><tp:taxon-name><tp:taxon-name-part taxon-name-part-type="genus">Pseudoanthidium</tp:taxon-name-part></tp:taxon-name></italic>.</article-title><source>Osmia</source><volume>11</volume>: <fpage>39</fpage>–<lpage>50</lpage>. <ext-link xlink:href="10.47446/OSMIA11.7" ext-link-type="doi" xlink:type="simple">https://doi.org/10.47446/OSMIA11.7</ext-link></mixed-citation></ref><ref id="B71"><mixed-citation xmlns:xlink="http://www.w3.org/1999/xlink" xlink:type="simple"><person-group><name name-style="western"><surname>Pasteels</surname><given-names>JJ</given-names></name></person-group> (<year>1969</year>) <article-title>La systématique générique et subgénérique des <tp:taxon-name><tp:taxon-name-part taxon-name-part-type="subfamily">Anthidiinae</tp:taxon-name-part></tp:taxon-name> (<tp:taxon-name><tp:taxon-name-part taxon-name-part-type="order">Hymenoptera</tp:taxon-name-part></tp:taxon-name>, <tp:taxon-name><tp:taxon-name-part taxon-name-part-type="superfamily">Apoidea</tp:taxon-name-part></tp:taxon-name>, <tp:taxon-name><tp:taxon-name-part taxon-name-part-type="family">Megachilidae</tp:taxon-name-part></tp:taxon-name>) de l’Ancien Monde.</article-title><source>Mémoires de la Société royale d’entomologie de Belgique</source><volume>31</volume>: <fpage>1</fpage>–<lpage>148</lpage>.</mixed-citation></ref><ref id="B58"><mixed-citation xmlns:xlink="http://www.w3.org/1999/xlink" xlink:type="simple"><person-group><name name-style="western"><surname>Michener</surname><given-names>CD</given-names></name></person-group> (<year>2007</year>) <source>The bees of the world (2<sup>nd</sup> edn.).</source><publisher-name>Johns Hopkins University Press</publisher-name>, <publisher-loc>Baltimore</publisher-loc>, <size units="page">953 pp</size>. [20 pls.]</mixed-citation></ref><ref id="B52"><mixed-citation xmlns:xlink="http://www.w3.org/1999/xlink" xlink:type="simple"><person-group><name name-style="western"><surname>Litman</surname><given-names>JR</given-names></name><name name-style="western"><surname>Griswold</surname><given-names>T</given-names></name><name name-style="western"><surname>Danforth</surname><given-names>BN</given-names></name></person-group> (<year>2016</year>) <article-title>Phylogenetic systematics and a revised generic classification of anthidiine bees (<tp:taxon-name><tp:taxon-name-part taxon-name-part-type="order">Hymenoptera</tp:taxon-name-part></tp:taxon-name>: <tp:taxon-name><tp:taxon-name-part taxon-name-part-type="family">Megachilidae</tp:taxon-name-part></tp:taxon-name>).</article-title><source>Molecular Phylogenetics and Evolution</source><volume>100</volume>: <fpage>183</fpage>–<lpage>198</lpage>. <ext-link xlink:href="10.1016/j.ympev.2016.03.018" ext-link-type="doi" xlink:type="simple">https://doi.org/10.1016/j.ympev.2016.03.018</ext-link></mixed-citation></ref></ref-list></tp:taxon-treatment>
