# Supplementary material for: ﻿A review of the anthidiine bees (Apoidea, Megachilidae) in Thailand
Source: Zookeys. 2023 Dec 19;1186:235–84. doi: 10.3897/zookeys.1186.95203 (PMC10751944; doi:10.3897/zookeys.1186.95203)
Supplement: XML Treatment for Pseudoanthidium (Pseudoanthidium) orientale [file zookeys.1186.95203-treatment19.xml]

<!DOCTYPE tp:taxon-treatment
  PUBLIC "-//TaxonX//DTD Taxonomic Treatment Publishing DTD v0 20100105//EN" "tax-treatment-NSO.dtd">
<tp:taxon-treatment xmlns:tp="http://www.plazi.org/taxpub"><tp:treatment-meta><kwd-group><label>Taxon classification</label><kwd>
                <named-content content-type="kingdom">Animalia</named-content>
              </kwd><kwd>
                <named-content content-type="order">Hymenoptera</named-content>
              </kwd><kwd>
                <named-content content-type="family">Megachilidae</named-content>
              </kwd></kwd-group><mixed-citation publication-type="journal"><person-group><name><surname>Nalinrachatakan</surname><given-names>Pakorn</given-names></name><name><surname>Ascher</surname><given-names>John S.</given-names></name><name><surname>Kasparek</surname><given-names>Max</given-names></name><name><surname>Traiyasut</surname><given-names>Prapun</given-names></name><name><surname>Thanoosing</surname><given-names>Chawatat</given-names></name><name><surname>Warrit</surname><given-names>Natapot</given-names></name></person-group><article-title>﻿A review of the anthidiine bees (<tp:taxon-name><tp:taxon-name-part taxon-name-part-type="superfamily">Apoidea</tp:taxon-name-part></tp:taxon-name>, <tp:taxon-name><tp:taxon-name-part taxon-name-part-type="family">Megachilidae</tp:taxon-name-part></tp:taxon-name>) in Thailand</article-title><source>Zookeys</source><day>19</day><month>12</month><year>2023</year><volume>1186</volume><fpage>235</fpage><lpage>284</lpage><pub-id pub-id-type="doi">10.3897/zookeys.1186.95203</pub-id></mixed-citation></tp:treatment-meta><tp:nomenclature><label>﻿</label><tp:taxon-name><object-id xmlns:xlink="http://www.w3.org/1999/xlink" content-type="arpha" xlink:type="simple">E622E175-5FAF-5C04-B223-9303ED116258</object-id><tp:taxon-name-part taxon-name-part-type="genus" reg="Pseudoanthidium">Pseudoanthidium</tp:taxon-name-part> (<tp:taxon-name-part taxon-name-part-type="subgenus" reg="Pseudoanthidium">Pseudoanthidium</tp:taxon-name-part>) <tp:taxon-name-part taxon-name-part-type="species" reg="orientale">orientale</tp:taxon-name-part></tp:taxon-name><tp:taxon-authority>(Bingham, 1897)</tp:taxon-authority><xref ref-type="fig" rid="F13">Figs 13</xref><xref ref-type="fig" rid="F14">, 14A</xref><xref ref-type="fig" rid="F15">, 15</xref><tp:nomenclature-citation-list><tp:nomenclature-citation><tp:taxon-name>
                  <tp:taxon-name-part taxon-name-part-type="genus" reg="Anthidium">Anthidium</tp:taxon-name-part>
                  <tp:taxon-name-part taxon-name-part-type="species" reg="orientale">orientale</tp:taxon-name-part>
                </tp:taxon-name><comment>Bingham, 1897: 496 (♀). Holotype from Tenasserim, Myanmar, image examined in <named-content xmlns:xlink="http://www.w3.org/1999/xlink" content-type="dwc:institutional_code" xlink:title="Natural History Museum, London" xlink:href="http://grbio.org/institution/natural-history-museum-london" xlink:type="simple">NHMUK</named-content> under <ext-link xmlns:xlink="http://www.w3.org/1999/xlink" xlink:href="https://data.nhm.ac.uk/media/b2906d76-cd81-4776-9133-9558ce51baca" ext-link-type="uri" xlink:type="simple">https://data.nhm.ac.uk/media/b2906d76-cd81-4776-9133-9558ce51baca</ext-link>.</comment></tp:nomenclature-citation><tp:nomenclature-citation><tp:taxon-name>
                  <tp:taxon-name-part taxon-name-part-type="genus" reg="Anthidium">Anthidium</tp:taxon-name-part>
                  <tp:taxon-name-part taxon-name-part-type="species" reg="kryzhanovskii">kryzhanovskii</tp:taxon-name-part>
                </tp:taxon-name><comment>Wu, 1962: 167 (♀). Holotype from Jinping Xian, Yunnan, China (IZCAS: Institute of Zoology, Chinese Academy of Sciences, not examined).</comment></tp:nomenclature-citation><tp:nomenclature-citation><tp:taxon-name><tp:taxon-name-part taxon-name-part-type="genus" reg="Pseudoanthidium">Pseudoanthidium</tp:taxon-name-part> (<tp:taxon-name-part taxon-name-part-type="subgenus" reg="Paraanthidiellum">Paraanthidiellum</tp:taxon-name-part>) <tp:taxon-name-part taxon-name-part-type="species" reg="orientale">orientale</tp:taxon-name-part></tp:taxon-name><comment>(Bingham): <xref ref-type="bibr" rid="B71">Pasteels 1969</xref>: 79, 80.</comment></tp:nomenclature-citation><tp:nomenclature-citation><tp:taxon-name><tp:taxon-name-part taxon-name-part-type="genus" reg="Trachusa">Trachusa</tp:taxon-name-part> (<tp:taxon-name-part taxon-name-part-type="subgenus" reg="Orientotrachusa">Orientotrachusa</tp:taxon-name-part>) <tp:taxon-name-part taxon-name-part-type="species" reg="orientale">orientale</tp:taxon-name-part></tp:taxon-name><comment>(Bingham, 1897): <xref ref-type="bibr" rid="B32">Gupta 1993</xref>: 55, 56, 58, figs 141–159 (♂ nov.).</comment></tp:nomenclature-citation><tp:nomenclature-citation><tp:taxon-name>
                  <tp:taxon-name-part taxon-name-part-type="genus" reg="Anthidium">Anthidium</tp:taxon-name-part>
                  <tp:taxon-name-part taxon-name-part-type="sensu">(s. str.)</tp:taxon-name-part>
                  <tp:taxon-name-part taxon-name-part-type="species" reg="kryzhanovskii">kryzhanovskii</tp:taxon-name-part>
                </tp:taxon-name><comment>Wu, 1962: <xref ref-type="bibr" rid="B101">Wu 2006</xref>: 157 (♀, ♂).</comment></tp:nomenclature-citation><tp:nomenclature-citation><tp:taxon-name><tp:taxon-name-part taxon-name-part-type="genus" reg="Pseudoanthidium">Pseudoanthidium</tp:taxon-name-part> (<tp:taxon-name-part taxon-name-part-type="subgenus" reg="Pseudoanthidium">Pseudoanthidium</tp:taxon-name-part>) <tp:taxon-name-part taxon-name-part-type="species" reg="orientale">orientale</tp:taxon-name-part></tp:taxon-name><comment>(Bingham): <xref ref-type="bibr" rid="B37">ITIS 2008</xref>: <ext-link xmlns:xlink="http://www.w3.org/1999/xlink" xlink:href="http://www.itis.gov" ext-link-type="uri" xlink:type="simple">http://www.itis.gov</ext-link>.</comment></tp:nomenclature-citation><tp:nomenclature-citation><tp:taxon-name><tp:taxon-name-part taxon-name-part-type="genus" reg="Pseudoanthidium">Pseudoanthidium</tp:taxon-name-part> (<tp:taxon-name-part taxon-name-part-type="subgenus" reg="Pseudoanthidium">Pseudoanthidium</tp:taxon-name-part>) <tp:taxon-name-part taxon-name-part-type="species" reg="orientale">orientale</tp:taxon-name-part></tp:taxon-name><comment>(Bingham): <xref ref-type="bibr" rid="B66">Niu et al. 2021</xref>: 139–142.</comment></tp:nomenclature-citation></tp:nomenclature-citation-list></tp:nomenclature><tp:treatment-sec sec-type="material" id="SECID0ERGDI"><title>Material examined.</title><p>(10♀, 3♂). <bold>Laos</bold> (new record): 3♀, Champasak, Si Phan Don, Don Det, 20 Jan. 2015, N. Warrit et al., (<named-content xmlns:xlink="http://www.w3.org/1999/xlink" content-type="dwc:institutional_code" xlink:title="Chulalongkorn University Natural History Museum" xlink:href="http://grbio.org/institution/chulalongkorn-university" xlink:type="simple">CUNHM</named-content>: BSRU-AA-1223, 1227, 1231); 1♀, Pakse, Bolaven plateau, Phu Suam Water Fall (<named-content xmlns:xlink="http://www.w3.org/1999/xlink" content-type="dwc:verbatimCoordinates" xlink:type="simple"><named-content content-type="geo-json" specific-use="{&#34;type&#34;:&#34;Point&#34;,&#34;coordinates&#34;:[105.889722,15.278889]}" id="NCID0EAHDI" xlink:type="simple">15°16'44"N, 105°53'23"E</named-content></named-content>), 19 Jan. 2015, N. Warrit et al., (<named-content xmlns:xlink="http://www.w3.org/1999/xlink" content-type="dwc:institutional_code" xlink:title="Chulalongkorn University Natural History Museum" xlink:href="http://grbio.org/institution/chulalongkorn-university" xlink:type="simple">CUNHM</named-content>: BSRU-AA-1235); <bold>Thailand</bold>: Chiang Mai, 1♀, Mae Chaem District, Baan Na Jon (<named-content xmlns:xlink="http://www.w3.org/1999/xlink" content-type="dwc:verbatimCoordinates" xlink:type="simple"><named-content content-type="geo-json" specific-use="{&#34;type&#34;:&#34;Point&#34;,&#34;coordinates&#34;:[98.283160,18.703166]}" id="NCID0EOHDI" xlink:type="simple">18°42'11.3970"N, 98°16'59.3754"E</named-content></named-content>, alt. 874.93 m), 9 Dec. 2015, N. Warrit et al. (<named-content xmlns:xlink="http://www.w3.org/1999/xlink" content-type="dwc:institutional_code" xlink:title="Chulalongkorn University Natural History Museum" xlink:href="http://grbio.org/institution/chulalongkorn-university" xlink:type="simple">CUNHM</named-content>: BSRU-AA-1243); 1♀, Chiang Mai, Chom Thong District, Doi Inthanon National Park, (<named-content xmlns:xlink="http://www.w3.org/1999/xlink" content-type="dwc:verbatimCoordinates" xlink:type="simple"><named-content content-type="geo-json" specific-use="{&#34;type&#34;:&#34;Point&#34;,&#34;coordinates&#34;:[98.520678,18.536775]}" id="NCID0E1HDI" xlink:type="simple">18°32'12.39"N, 98°31'14.44"E</named-content></named-content>, alt. 1,267 m), 16 Feb. 2021, Srimaneeyanon et al. (<named-content xmlns:xlink="http://www.w3.org/1999/xlink" content-type="dwc:institutional_code" xlink:title="Chulalongkorn University Natural History Museum" xlink:href="http://grbio.org/institution/chulalongkorn-university" xlink:type="simple">CUNHM</named-content>: BSRU-AB-2970); 1♀, Kamphaeng Phet, Mueang District, (<named-content xmlns:xlink="http://www.w3.org/1999/xlink" content-type="dwc:verbatimCoordinates" xlink:type="simple"><named-content content-type="geo-json" specific-use="{&#34;type&#34;:&#34;Point&#34;,&#34;coordinates&#34;:[99.495278,16.471667]}" id="NCID0EGIDI" xlink:type="simple">16°28'18"N, 99°29'43"E</named-content></named-content>, alt. 10 m), 4 Dec. 2015, C. Thanoosing (<named-content xmlns:xlink="http://www.w3.org/1999/xlink" content-type="dwc:institutional_code" xlink:title="Chulalongkorn University Natural History Museum" xlink:href="http://grbio.org/institution/chulalongkorn-university" xlink:type="simple">CUNHM</named-content>: BSRU-AA-1252); 1♂, Lampang, Mueang Pan District, Chae Son National Park (<named-content xmlns:xlink="http://www.w3.org/1999/xlink" content-type="dwc:verbatimCoordinates" xlink:type="simple"><named-content content-type="geo-json" specific-use="{&#34;type&#34;:&#34;Point&#34;,&#34;coordinates&#34;:[99.472100,18.837514]}" id="NCID0ESIDI" xlink:type="simple">18°50'15.0498"N, 99°28'19.5594"E</named-content></named-content>, alt. 451 m), TIGER project T-2922, Malaise trap, 8/14 Dec 2007, Boonruen &amp; Acharaporn (<named-content xmlns:xlink="http://www.w3.org/1999/xlink" content-type="dwc:institutional_code" xlink:title="Chulalongkorn University Natural History Museum" xlink:href="http://grbio.org/institution/chulalongkorn-university" xlink:type="simple">CUNHM</named-content>: BSRU-AB-4361); 2♀, 2♂, Mae Hong Son, Pang Tong, Under Royal Forest Park 2/ Pang Ung (<named-content xmlns:xlink="http://www.w3.org/1999/xlink" content-type="dwc:verbatimCoordinates" xlink:type="simple"><named-content content-type="geo-json" specific-use="{&#34;type&#34;:&#34;Point&#34;,&#34;coordinates&#34;:[97.911695,19.499528]}" id="NCID0E5IDI" xlink:type="simple">19°29'58.3008"N, 97°54'42.1014"E</named-content></named-content>, alt. 1,164 m), 10 Dec. 2015, N. Warrit et al. (<named-content xmlns:xlink="http://www.w3.org/1999/xlink" content-type="dwc:institutional_code" xlink:title="Chulalongkorn University Natural History Museum" xlink:href="http://grbio.org/institution/chulalongkorn-university" xlink:type="simple">CUNHM</named-content>: ♀ BSRU-AA-1239, 1240, ♂ BSRU-AA-1241, 1242); 1♀, Phayao, Mueang District, Maeka Subdistrict, Phayao University (<named-content xmlns:xlink="http://www.w3.org/1999/xlink" content-type="dwc:institutional_code" xlink:title="Chulalongkorn University Natural History Museum" xlink:href="http://grbio.org/institution/chulalongkorn-university" xlink:type="simple">CUNHM</named-content>: BSRU-AA-1238, Phayao University).</p></tp:treatment-sec><tp:treatment-sec sec-type="Records from iNaturalist" id="SECID0ELJDI"><title>Records from iNaturalist</title><p><bold>(2023).</bold> Thailand: Chiang Mai, San Sai District, San Sai Noi Subdistrict (<named-content xmlns:xlink="http://www.w3.org/1999/xlink" content-type="dwc:verbatimCoordinates" xlink:type="simple"><named-content content-type="geo-json" specific-use="{&#34;type&#34;:&#34;Point&#34;,&#34;coordinates&#34;:[99.020861,18.819056]}" id="NCID0EWJDI" xlink:type="simple">18°49'08.6"N, 99°01'15.1"E</named-content></named-content>) uploaded by ‘jackychiangmai’ on 14 Jan. 2022 (observation id:104911660); Chiang Rai, Chiang Saen Lake, Viang Yonok Hotel (<named-content xmlns:xlink="http://www.w3.org/1999/xlink" content-type="dwc:verbatimCoordinates" xlink:type="simple"><named-content content-type="geo-json" specific-use="{&#34;type&#34;:&#34;Point&#34;,&#34;coordinates&#34;:[100.049861,20.261806]}" id="NCID0E5JDI" xlink:type="simple">20°15'42.5"N, 100°02'59.5"E</named-content></named-content>), uploaded by ‘pam-pilombino’ on 27 Jan 2020.</p></tp:treatment-sec><tp:treatment-sec sec-type="distribution" id="SECID0EDKDI"><title>Distribution.</title><p>Cambodia (Mondulkiri: <xref ref-type="bibr" rid="B2">Ascher et al. 2016</xref>), China (Yunnan), India (Alwar, Poona, Solan, Tolawas, Udaipur), Laos (Champasak (new record), Myanmar (Tenasserim), Thailand (Chiang Mai, Chiang Rai (new record from <xref ref-type="bibr" rid="B36">iNaturalist 2023</xref>), Kamphaeng Phet (new record), Lampang (new record), Lamphun (new record from <xref ref-type="bibr" rid="B36">iNaturalist 2023</xref>), Mae Hong Son (new record), Phayao (new record)). For the Indian records from <xref ref-type="bibr" rid="B32">Gupta (1993)</xref>, see Remarks section below.</p></tp:treatment-sec><tp:treatment-sec sec-type="diagnosis" id="SECID0EZKDI"><title>Diagnosis.</title><p><italic><tp:taxon-name><tp:taxon-name-part taxon-name-part-type="genus" reg="Pseudoanthidium">Pseudoanthidium</tp:taxon-name-part><tp:taxon-name-part taxon-name-part-type="species" reg="orientale">orientale</tp:taxon-name-part></tp:taxon-name></italic> is a medium-sized bee (6–8 mm) and usually has a black integument with yellow maculations in all tagmata. It has a remarkably pale yellow mark on the paraocular area reaching close to the top of eyes, female mandibles with five or six teeth, rounded scutellum with broad marginal maculation which is medially disrupted, tibia and tarsi yellow except black on the venter, female terga with yellow paramedian maculation on T1–T5 in female, which is more laterally extended on T1 and T2 and nearly rectangular in T3–T5. The male looks superficially similar to the female but has a different dentition of the mandible (i.e., distinctly tridentate, broader especially the inner tooth), and maculation on T6 and T7. Male genitalia broad.</p></tp:treatment-sec><tp:treatment-sec sec-type="Floral associations" id="SECID0EKLDI"><title>Floral associations.</title><p>Plants with hairy surfaces (see iNaturalist observation from Lamphun) must be the resources for the nesting material. Also, from iNaturalist image from Chiang Mai, the photographs clearly show the bee wandering on the inflorescence of <italic><tp:taxon-name><tp:taxon-name-part taxon-name-part-type="genus" reg="Antigonon">Antigonon</tp:taxon-name-part><tp:taxon-name-part taxon-name-part-type="species" reg="leptopus">leptopus</tp:taxon-name-part></tp:taxon-name></italic> Hook. &amp; Arn. (<tp:taxon-name><tp:taxon-name-part taxon-name-part-type="family">Polygonaceae</tp:taxon-name-part></tp:taxon-name>), which is a hairy plant, although there is no direct evidence to this claim. <xref ref-type="bibr" rid="B66">Niu et al. (2021)</xref> also noted the floral associations for <italic><tp:taxon-name><tp:taxon-name-part taxon-name-part-type="genus" reg="Pseudoanthidium">Ps.</tp:taxon-name-part><tp:taxon-name-part taxon-name-part-type="species" reg="orientale">orientale</tp:taxon-name-part></tp:taxon-name></italic> including <italic><tp:taxon-name><tp:taxon-name-part taxon-name-part-type="genus" reg="Blumea">Blumea</tp:taxon-name-part></tp:taxon-name></italic> sp. (<tp:taxon-name><tp:taxon-name-part taxon-name-part-type="family">Asteraceae</tp:taxon-name-part></tp:taxon-name>), <italic><tp:taxon-name><tp:taxon-name-part taxon-name-part-type="genus" reg="Eupatoreae">Eupatoreae</tp:taxon-name-part></tp:taxon-name></italic> sp. (<tp:taxon-name><tp:taxon-name-part taxon-name-part-type="family">Asteraceae</tp:taxon-name-part></tp:taxon-name>), <italic><tp:taxon-name><tp:taxon-name-part taxon-name-part-type="genus" reg="Helianthus">Helianthus</tp:taxon-name-part><tp:taxon-name-part taxon-name-part-type="species" reg="annuus">annuus</tp:taxon-name-part></tp:taxon-name></italic> L. (<tp:taxon-name><tp:taxon-name-part taxon-name-part-type="family">Asteraceae</tp:taxon-name-part></tp:taxon-name>), <italic><tp:taxon-name><tp:taxon-name-part taxon-name-part-type="genus" reg="Tephrosia">Tephrosia</tp:taxon-name-part><tp:taxon-name-part taxon-name-part-type="species" reg="purpurea">purpurea</tp:taxon-name-part></tp:taxon-name></italic> (L.) Pers. (<tp:taxon-name><tp:taxon-name-part taxon-name-part-type="family">Fabaceae</tp:taxon-name-part></tp:taxon-name>; originally noted as <italic><tp:taxon-name><tp:taxon-name-part taxon-name-part-type="genus" reg="Tephrosia">Tephrosia</tp:taxon-name-part><tp:taxon-name-part taxon-name-part-type="species" reg="hamiltoni">hamiltoni</tp:taxon-name-part></tp:taxon-name></italic>), and <italic><tp:taxon-name><tp:taxon-name-part taxon-name-part-type="genus" reg="Tridax">Tridax</tp:taxon-name-part></tp:taxon-name></italic> sp. (<tp:taxon-name><tp:taxon-name-part taxon-name-part-type="family">Asteraceae</tp:taxon-name-part></tp:taxon-name>; originally noted as “<italic><tp:taxon-name><tp:taxon-name-part taxon-name-part-type="genus" reg="Tridex">Tridex</tp:taxon-name-part></tp:taxon-name></italic>”).</p></tp:treatment-sec><tp:treatment-sec sec-type="remarks" id="SECID0EFPDI"><title>Remarks.</title><p>This species was described by <xref ref-type="bibr" rid="B5">Bingham (1897)</xref> as <italic><tp:taxon-name><tp:taxon-name-part taxon-name-part-type="genus" reg="Anthidium">Anthidium</tp:taxon-name-part><tp:taxon-name-part taxon-name-part-type="species" reg="orientale">orientale</tp:taxon-name-part></tp:taxon-name></italic>, based on a female from Tenasserim, Myanmar. <xref ref-type="bibr" rid="B71">Pasteels (1969)</xref> then assigned it to <tp:taxon-name><tp:taxon-name-part taxon-name-part-type="genus" reg="Pseudoanthidium">Pseudoanthidium</tp:taxon-name-part> (<tp:taxon-name-part taxon-name-part-type="subgenus" reg="Paraanthidiellum">Paraanthidiellum</tp:taxon-name-part>)</tp:taxon-name> Michener, 1948. <xref ref-type="bibr" rid="B32">Gupta (1993)</xref> provided both female and male descriptions and illustrations from India, which is designated as <tp:taxon-name><tp:taxon-name-part taxon-name-part-type="genus" reg="Trachusa">Trachusa</tp:taxon-name-part> (<tp:taxon-name-part taxon-name-part-type="subgenus" reg="Orientotrachusa">Orientotrachusa</tp:taxon-name-part>) <tp:taxon-name-part taxon-name-part-type="species" reg="orientale">orientale</tp:taxon-name-part></tp:taxon-name>. Later, the species was listed as <tp:taxon-name><tp:taxon-name-part taxon-name-part-type="genus" reg="Pseudoanthidium">Ps.</tp:taxon-name-part> (<tp:taxon-name-part taxon-name-part-type="subgenus" reg="Pseudoanthidium">Pseudoanthidium</tp:taxon-name-part>)</tp:taxon-name> in the World Bees Checklist Project (<xref ref-type="bibr" rid="B37">ITIS 2008</xref>). A female <italic><tp:taxon-name><tp:taxon-name-part taxon-name-part-type="genus" reg="Pseudoanthidium">Ps.</tp:taxon-name-part><tp:taxon-name-part taxon-name-part-type="species" reg="orientale">orientale</tp:taxon-name-part></tp:taxon-name></italic> was reported from a monochrome image from Chiang Mai, Thailand (<xref ref-type="bibr" rid="B91">Tadauchi and Tasen 2009</xref>), and a male was reported from Bousra, Mondulkiri, Cambodia (<xref ref-type="bibr" rid="B2">Ascher et al. 2016</xref>) with photographs. However, the <named-content xmlns:xlink="http://www.w3.org/1999/xlink" content-type="dwc:institutional_code" xlink:title="Chulalongkorn University Natural History Museum" xlink:href="http://grbio.org/institution/chulalongkorn-university" xlink:type="simple">CUNHM</named-content> male specimens studied here are apparently different from the male descriptions and photographs from Cambodia in lacking the antero-lateral maculation on the scutum. <xref ref-type="bibr" rid="B32">Gupta’s (1993)</xref> male description from India also stated that “tergum first with a complete band, T2 and T3 interrupted medially, T4–T7 entirely yellow” which is incongruent to the <named-content xmlns:xlink="http://www.w3.org/1999/xlink" content-type="dwc:institutional_code" xlink:title="Chulalongkorn University Natural History Museum" xlink:href="http://grbio.org/institution/chulalongkorn-university" xlink:type="simple">CUNHM</named-content> specimens studied here, and also to the photographs of the male from Cambodia; therefore, the Indian specimens need further study.</p><p><italic><tp:taxon-name><tp:taxon-name-part taxon-name-part-type="genus" reg="Pseudoanthidium">Pseudoanthidium</tp:taxon-name-part><tp:taxon-name-part taxon-name-part-type="species" reg="orientale">orientale</tp:taxon-name-part></tp:taxon-name></italic> is superficially similar to <italic><tp:taxon-name><tp:taxon-name-part taxon-name-part-type="genus" reg="Pseudoanthidium">Ps.</tp:taxon-name-part><tp:taxon-name-part taxon-name-part-type="species" reg="rotundiventre">rotundiventre</tp:taxon-name-part></tp:taxon-name></italic> (Pasteels, 1987) from Sri Lanka and India. <xref ref-type="bibr" rid="B49">Kumar et al. (2017)</xref> mentioned that these two species were probably referred to the same species. As most of their distinct morphology is similar, the difference is based on color (Fig. <xref ref-type="fig" rid="F14">14</xref>). First, <italic><tp:taxon-name><tp:taxon-name-part taxon-name-part-type="genus" reg="Pseudoanthidium">Ps.</tp:taxon-name-part><tp:taxon-name-part taxon-name-part-type="species" reg="rotundiventre">rotundiventre</tp:taxon-name-part></tp:taxon-name></italic> has a more extended maculation on the face, the female has an entirely yellow clypeus, and a W-shape maculation on the supraclypeal area. Seven Thai females of <italic><tp:taxon-name><tp:taxon-name-part taxon-name-part-type="genus" reg="Pseudoanthidium">Ps.</tp:taxon-name-part><tp:taxon-name-part taxon-name-part-type="species" reg="orientale">orientale</tp:taxon-name-part></tp:taxon-name></italic> come without supraclypeal mark and show reduction of the clypeal color as a black stigma, while the remaining two from Laos have an entirely yellow clypeus and the supraclypeal mark is only a triangle in the median part. Second, it is remarkable that <italic><tp:taxon-name><tp:taxon-name-part taxon-name-part-type="genus" reg="Pseudoanthidium">Ps.</tp:taxon-name-part><tp:taxon-name-part taxon-name-part-type="species" reg="rotundiventre">rotundiventre</tp:taxon-name-part></tp:taxon-name></italic> comes with more extended maculation on the male terga: the median interruption of the band tends to decrease from base to apex on the metasoma. Specifically, T5 and T6 are nearly uninterrupted and T7 is entirely yellow. The <italic><tp:taxon-name><tp:taxon-name-part taxon-name-part-type="genus" reg="Pseudoanthidium">Ps.</tp:taxon-name-part><tp:taxon-name-part taxon-name-part-type="species" reg="orientale">orientale</tp:taxon-name-part></tp:taxon-name></italic> males show much more consistency in the median interruption of the tergal maculation, making it appear similar to the female. Hence, Gupta’s <italic><tp:taxon-name><tp:taxon-name-part taxon-name-part-type="genus" reg="Pseudoanthidium">Ps.</tp:taxon-name-part><tp:taxon-name-part taxon-name-part-type="species" reg="orientale">orientale</tp:taxon-name-part></tp:taxon-name></italic> male description from India is more congruent to <italic><tp:taxon-name><tp:taxon-name-part taxon-name-part-type="genus" reg="Pseudoanthidium">Ps.</tp:taxon-name-part><tp:taxon-name-part taxon-name-part-type="species" reg="rotundiventre">rotundiventre</tp:taxon-name-part></tp:taxon-name></italic>.</p><fig id="F14" position="float" orientation="portrait"><object-id xmlns:xlink="http://www.w3.org/1999/xlink" content-type="doi" xlink:type="simple">10.3897/zookeys.1186.95203.figure14</object-id><object-id xmlns:xlink="http://www.w3.org/1999/xlink" content-type="arpha" xlink:type="simple">AE657B55-9B16-5C1B-80D9-A3EA165528F8</object-id><label>Figure 14.</label><caption><p>Facial and metasomal illustrations of <bold>A</bold><italic><tp:taxon-name><tp:taxon-name-part taxon-name-part-type="genus" reg="Pseudoanthidium">Pseudoanthidium</tp:taxon-name-part><tp:taxon-name-part taxon-name-part-type="species" reg="orientale">orientale</tp:taxon-name-part></tp:taxon-name></italic> (Bingham, 1897) and <bold>B</bold><italic><tp:taxon-name><tp:taxon-name-part taxon-name-part-type="genus" reg="Pseudoanthidium">Ps.</tp:taxon-name-part><tp:taxon-name-part taxon-name-part-type="species" reg="rotundiventre">rotundiventre</tp:taxon-name-part></tp:taxon-name></italic> (Pasteels, 1980).</p></caption><graphic xmlns:xlink="http://www.w3.org/1999/xlink" xlink:href="zookeys-1186-235_article-95203__-g014.jpg" position="float" orientation="portrait" xlink:type="simple" id="oo_954868.jpg"><uri content-type="original_file" xlink:type="simple">https://binary.pensoft.net/fig/954868</uri></graphic></fig><p>As the male genitalia of <italic><tp:taxon-name><tp:taxon-name-part taxon-name-part-type="genus" reg="Pseudoanthidium">Ps.</tp:taxon-name-part><tp:taxon-name-part taxon-name-part-type="species" reg="orientale">orientale</tp:taxon-name-part></tp:taxon-name></italic> illustrated in <xref ref-type="bibr" rid="B32">Gupta (1993</xref>: fig. 159) is inadequate to compare with microphotographs of the male genitalia of <italic><tp:taxon-name><tp:taxon-name-part taxon-name-part-type="genus" reg="Pseudoanthidium">Ps.</tp:taxon-name-part><tp:taxon-name-part taxon-name-part-type="species" reg="rotundiventre">rotundiventre</tp:taxon-name-part></tp:taxon-name></italic> (see <xref ref-type="bibr" rid="B49">Kumar et al. 2017</xref>: fig. 20C), we used a microphotograph of Thai <italic><tp:taxon-name><tp:taxon-name-part taxon-name-part-type="genus" reg="Pseudoanthidium">Ps.</tp:taxon-name-part><tp:taxon-name-part taxon-name-part-type="species" reg="orientale">orientale</tp:taxon-name-part></tp:taxon-name></italic> genitalia which was prepared and preserved in glycerin. Overall, the genitalia seem to be identical, but the photograph of the genitalia of <italic><tp:taxon-name><tp:taxon-name-part taxon-name-part-type="genus" reg="Pseudoanthidium">Ps.</tp:taxon-name-part><tp:taxon-name-part taxon-name-part-type="species" reg="rotundiventre">rotundiventre</tp:taxon-name-part></tp:taxon-name></italic> is not clear, so the shape and sclerotization of the apodeme of penis valve is hard to compare with that of <italic><tp:taxon-name><tp:taxon-name-part taxon-name-part-type="genus" reg="Pseudoanthidium">Ps.</tp:taxon-name-part><tp:taxon-name-part taxon-name-part-type="species" reg="orientale">orientale</tp:taxon-name-part></tp:taxon-name></italic> (cleared one in Fig. <xref ref-type="fig" rid="F13">13K</xref>). However, the respective characters do not seem to have much of value in sexual differentiation.From the evidence, it seems that color variation in <italic><tp:taxon-name><tp:taxon-name-part taxon-name-part-type="genus" reg="Pseudoanthidium">Pseudoanthidium</tp:taxon-name-part><tp:taxon-name-part taxon-name-part-type="species" reg="orientale">orientale</tp:taxon-name-part></tp:taxon-name></italic> is variable, and potentially similar to <italic><tp:taxon-name><tp:taxon-name-part taxon-name-part-type="genus" reg="Pseudoanthidium">Ps.</tp:taxon-name-part><tp:taxon-name-part taxon-name-part-type="species" reg="rotundiventre">rotundiventre</tp:taxon-name-part></tp:taxon-name></italic>. At the same time, <italic><tp:taxon-name><tp:taxon-name-part taxon-name-part-type="genus" reg="Pseudoanthidium">Ps.</tp:taxon-name-part><tp:taxon-name-part taxon-name-part-type="species" reg="flaviventre">flaviventre</tp:taxon-name-part></tp:taxon-name></italic> Cameron, 1897, belonging to the same subgenus, displays much more obvious differences in male genitalia and other external body parts (also see <xref ref-type="bibr" rid="B49">Kumar et al. 2017</xref>). Because of the similarities, <xref ref-type="bibr" rid="B49">Kumar et al. (2017)</xref> suggested that <italic><tp:taxon-name><tp:taxon-name-part taxon-name-part-type="genus" reg="Pseudoanthidium">Ps.</tp:taxon-name-part><tp:taxon-name-part taxon-name-part-type="species" reg="rotundiventre">rotundiventre</tp:taxon-name-part></tp:taxon-name></italic> is a junior synonym of <italic><tp:taxon-name><tp:taxon-name-part taxon-name-part-type="genus" reg="Pseudoanthidium">Ps.</tp:taxon-name-part><tp:taxon-name-part taxon-name-part-type="species" reg="orientale">orientale</tp:taxon-name-part></tp:taxon-name></italic>, but the types need to be examined before making a final decision.</p><p>Finally, there is an observation of wool-collecting behavior of a female of <italic><tp:taxon-name><tp:taxon-name-part taxon-name-part-type="genus" reg="Pseudoanthidium">Ps.</tp:taxon-name-part><tp:taxon-name-part taxon-name-part-type="species" reg="orientale">orientale</tp:taxon-name-part></tp:taxon-name></italic> from Chiang Saen Lake, Chiang Rai, Thailand, reported and observed by Ms. Pamela Piombino [user: ‘pam-pilombino’] on 27 January 2020, and published on <ext-link xmlns:xlink="http://www.w3.org/1999/xlink" xlink:type="simple" ext-link-type="uri" xlink:href="http://iNaturalis.org">iNaturalis.org</ext-link> (<xref ref-type="bibr" rid="B36">iNaturalist 2023</xref>). Based on personal communication, the bees landed on a cushion with a mouthful of fiber-ball, wandered around for a few minutes, and eventually flew off without any “active” fiber-collecting behavior. We are not sure if this fiber was collected precisely from the cushion or elsewhere, but this is the first time that fiber-collecting behavior has been observed in this species.</p><fig id="F15" position="float" orientation="portrait"><object-id xmlns:xlink="http://www.w3.org/1999/xlink" content-type="doi" xlink:type="simple">10.3897/zookeys.1186.95203.figure15</object-id><object-id xmlns:xlink="http://www.w3.org/1999/xlink" content-type="arpha" xlink:type="simple">6DB846A0-AFBC-5F79-BA16-9333A79B4901</object-id><label>Figure 15.</label><caption><p><italic><tp:taxon-name><tp:taxon-name-part taxon-name-part-type="genus" reg="Pseudoanthidium">Pseudoanthidium</tp:taxon-name-part><tp:taxon-name-part taxon-name-part-type="species" reg="orientale">orientale</tp:taxon-name-part></tp:taxon-name></italic> wandering around on a cushion with a fiber ball (<bold>A–C</bold> for cropped close-up). Original photographs taken by Pamela Piombino.</p></caption><graphic xmlns:xlink="http://www.w3.org/1999/xlink" xlink:href="zookeys-1186-235_article-95203__-g015.jpg" position="float" orientation="portrait" xlink:type="simple" id="oo_954869.jpg"><uri content-type="original_file" xlink:type="simple">https://binary.pensoft.net/fig/954869</uri></graphic></fig></tp:treatment-sec><tp:treatment-sec><!--Section generated to contain objects referenced in tp:taxon-treatment.--><fig id="F13" position="float" orientation="portrait"><object-id xmlns:xlink="http://www.w3.org/1999/xlink" content-type="doi" xlink:type="simple">10.3897/zookeys.1186.95203.figure13</object-id><object-id xmlns:xlink="http://www.w3.org/1999/xlink" content-type="arpha" xlink:type="simple">77F34883-0654-5D43-BABE-521E89825C5D</object-id><label>Figure 13.</label><caption><p><italic><tp:taxon-name><tp:taxon-name-part taxon-name-part-type="genus" reg="Pseudoanthidium">Pseudoanthidium</tp:taxon-name-part><tp:taxon-name-part taxon-name-part-type="species" reg="orientale">orientale</tp:taxon-name-part></tp:taxon-name></italic> (Bingham, 1897) [showing Mae Hong Son female (BSRU-AA-1240) (<bold>A–D</bold>), and male (BSRU-AA-1241) (<bold>E–K</bold>)] <bold>A, H</bold> dorsal habitus <bold>B, G</bold> lateral habitus <bold>C, F</bold> face <bold>D</bold> female T6 <bold>E</bold> male T7 <bold>I</bold> male S5 <bold>J</bold> S8 <bold>K</bold> male genitalia in lateral (left), dorsal (middle) and ventral (right). Scale bars: 2 mm (<bold>A, B, G, H</bold>); 1 mm (<bold>C–F</bold>); 0.5 mm (<bold>I–K</bold>).</p></caption><graphic xmlns:xlink="http://www.w3.org/1999/xlink" xlink:href="zookeys-1186-235_article-95203__-g013.jpg" position="float" orientation="portrait" xlink:type="simple" id="oo_954867.jpg"><uri content-type="original_file" xlink:type="simple">https://binary.pensoft.net/fig/954867</uri></graphic></fig></tp:treatment-sec><ref-list><ref id="B71"><mixed-citation xmlns:xlink="http://www.w3.org/1999/xlink" xlink:type="simple"><person-group><name name-style="western"><surname>Pasteels</surname><given-names>JJ</given-names></name></person-group> (<year>1969</year>) <article-title>La systématique générique et subgénérique des <tp:taxon-name><tp:taxon-name-part taxon-name-part-type="subfamily">Anthidiinae</tp:taxon-name-part></tp:taxon-name> (<tp:taxon-name><tp:taxon-name-part taxon-name-part-type="order">Hymenoptera</tp:taxon-name-part></tp:taxon-name>, <tp:taxon-name><tp:taxon-name-part taxon-name-part-type="superfamily">Apoidea</tp:taxon-name-part></tp:taxon-name>, <tp:taxon-name><tp:taxon-name-part taxon-name-part-type="family">Megachilidae</tp:taxon-name-part></tp:taxon-name>) de l’Ancien Monde.</article-title><source>Mémoires de la Société royale d’entomologie de Belgique</source><volume>31</volume>: <fpage>1</fpage>–<lpage>148</lpage>.</mixed-citation></ref><ref id="B32"><mixed-citation xmlns:xlink="http://www.w3.org/1999/xlink" xlink:type="simple"><person-group><name name-style="western"><surname>Gupta</surname><given-names>RK</given-names></name></person-group> (<year>1993</year>) <source>Taxonomic Studies on the <tp:taxon-name><tp:taxon-name-part taxon-name-part-type="family">Megachilidae</tp:taxon-name-part></tp:taxon-name> of North-Western India (<tp:taxon-name><tp:taxon-name-part taxon-name-part-type="class">Insecta</tp:taxon-name-part></tp:taxon-name>, <tp:taxon-name><tp:taxon-name-part taxon-name-part-type="order">Hymenoptera</tp:taxon-name-part></tp:taxon-name>, <tp:taxon-name><tp:taxon-name-part taxon-name-part-type="superfamily">Apoidea</tp:taxon-name-part></tp:taxon-name>).</source><publisher-name>Scientific Publishers</publisher-name>, <publisher-loc>Jodphur</publisher-loc>, <size units="page">294 pp</size>.</mixed-citation></ref><ref id="B101"><mixed-citation xmlns:xlink="http://www.w3.org/1999/xlink" xlink:type="simple"><person-group><name name-style="western"><surname>Wu</surname><given-names>Y-R</given-names></name></person-group> (<year>2006</year>) <source>Fauna Sinica <tp:taxon-name><tp:taxon-name-part taxon-name-part-type="class">Insecta</tp:taxon-name-part></tp:taxon-name> (Vol. 44). <tp:taxon-name><tp:taxon-name-part taxon-name-part-type="order">Hymenoptera</tp:taxon-name-part></tp:taxon-name>. <tp:taxon-name><tp:taxon-name-part taxon-name-part-type="family">Megachilidae</tp:taxon-name-part></tp:taxon-name>.</source><publisher-name>Science Press</publisher-name>, <publisher-loc>Beijing</publisher-loc>, <size units="page">474 pp</size>. [In Chinese]</mixed-citation></ref><ref id="B37"><mixed-citation xmlns:xlink="http://www.w3.org/1999/xlink" xlink:type="simple">ITIS (<year>2008</year>) Retrieved from the Integrated Taxonomic Information System on-line database. <ext-link xlink:href="http://www.itis.gov" ext-link-type="uri" xlink:type="simple">http://www.itis.gov</ext-link> [Accessed 20 Nov 2019]</mixed-citation></ref><ref id="B66"><mixed-citation xmlns:xlink="http://www.w3.org/1999/xlink" xlink:type="simple"><person-group><name name-style="western"><surname>Niu</surname><given-names>Z-Q</given-names></name><name name-style="western"><surname>Luo</surname><given-names>A-R</given-names></name><name name-style="western"><surname>Griswold</surname><given-names>T</given-names></name><name name-style="western"><surname>Zhu</surname><given-names>C-D</given-names></name></person-group> (<year>2021</year>) <article-title>Review of the bee genus <italic><tp:taxon-name><tp:taxon-name-part taxon-name-part-type="genus">Pseudoanthidium</tp:taxon-name-part></tp:taxon-name></italic> Friese, 1898 (<tp:taxon-name><tp:taxon-name-part taxon-name-part-type="order">Hymenoptera</tp:taxon-name-part></tp:taxon-name>: <tp:taxon-name><tp:taxon-name-part taxon-name-part-type="superfamily">Apoidea</tp:taxon-name-part></tp:taxon-name>: <tp:taxon-name><tp:taxon-name-part taxon-name-part-type="family">Megachilidae</tp:taxon-name-part></tp:taxon-name>: <tp:taxon-name><tp:taxon-name-part taxon-name-part-type="tribe">Anthidiini</tp:taxon-name-part></tp:taxon-name>) of China with descriptions of three new species.</article-title><source>Zootaxa</source><volume>4996</volume>(<issue>1</issue>): <fpage>133</fpage>–<lpage>152</lpage>. <ext-link xlink:href="10.11646/zootaxa.4996.1.5" ext-link-type="doi" xlink:type="simple">https://doi.org/10.11646/zootaxa.4996.1.5</ext-link></mixed-citation></ref><ref id="B2"><mixed-citation xmlns:xlink="http://www.w3.org/1999/xlink" xlink:type="simple"><person-group><name name-style="western"><surname>Ascher</surname><given-names>JS</given-names></name><name name-style="western"><surname>Phallin</surname><given-names>H</given-names></name><name name-style="western"><surname>Sokha</surname><given-names>K</given-names></name><name name-style="western"><surname>Kang</surname><given-names>L</given-names></name><name name-style="western"><surname>Sokchan</surname><given-names>L</given-names></name><name name-style="western"><surname>Shao</surname><given-names>C</given-names></name><name name-style="western"><surname>Greef</surname><given-names>SD</given-names></name><name name-style="western"><surname>Chartier</surname><given-names>G</given-names></name><name name-style="western"><surname>Sophany</surname><given-names>P</given-names></name></person-group> (<year>2016</year>) <article-title>A report on the bees (<tp:taxon-name><tp:taxon-name-part taxon-name-part-type="order">Hymenoptera</tp:taxon-name-part></tp:taxon-name>: <tp:taxon-name><tp:taxon-name-part taxon-name-part-type="superfamily">Apoidea</tp:taxon-name-part></tp:taxon-name>: <tp:taxon-name><tp:taxon-name-part taxon-name-part-type="clade">Anthophila</tp:taxon-name-part></tp:taxon-name>) of Cambodia.</article-title><source>Cambodian Journal of Natural History</source><volume>2016</volume>: <fpage>23</fpage>–<lpage>39</lpage>.</mixed-citation></ref><ref id="B36"><mixed-citation xmlns:xlink="http://www.w3.org/1999/xlink" xlink:type="simple">iNaturalist (<year>2023</year>) iNaturalist. <ext-link xlink:href="https://www.inaturalist.org" ext-link-type="uri" xlink:type="simple">https://www.inaturalist.org</ext-link> [Accessed 20 Mar 2023]</mixed-citation></ref><ref id="B5"><mixed-citation xmlns:xlink="http://www.w3.org/1999/xlink" xlink:type="simple"><person-group><name name-style="western"><surname>Bingham</surname><given-names>CT</given-names></name></person-group> (<year>1897</year>) <article-title><tp:taxon-name><tp:taxon-name-part taxon-name-part-type="order">Hymenoptera</tp:taxon-name-part></tp:taxon-name>. – Vol. I. Wasps and bees.</article-title> In: <person-group><name name-style="western"><surname>Blanford</surname><given-names>WT</given-names></name></person-group> (<role>Ed.</role>) <issue-title>Fauna of British India, including Ceylon and Burma.</issue-title><source>Taylor and Francis, London</source>, <fpage>414</fpage>–<lpage>567</lpage>. <ext-link xlink:href="10.5962/bhl.title.10364" ext-link-type="doi" xlink:type="simple">https://doi.org/10.5962/bhl.title.10364</ext-link></mixed-citation></ref><ref id="B91"><mixed-citation xmlns:xlink="http://www.w3.org/1999/xlink" xlink:type="simple"><person-group><name name-style="western"><surname>Tadauchi</surname><given-names>O</given-names></name><name name-style="western"><surname>Tasen</surname><given-names>W</given-names></name></person-group> (<year>2009</year>) <article-title>Bees of Natural Forests, Teak Plantations and Agricultural Fields in Thailand.</article-title><source>Esakia</source><volume>49</volume>: <fpage>7</fpage>–<lpage>13</lpage>. <ext-link xlink:href="10.5109/16144" ext-link-type="doi" xlink:type="simple">https://doi.org/10.5109/16144</ext-link></mixed-citation></ref><ref id="B49"><mixed-citation xmlns:xlink="http://www.w3.org/1999/xlink" xlink:type="simple"><person-group><name name-style="western"><surname>Kumar</surname><given-names>V</given-names></name><name name-style="western"><surname>Griswold</surname><given-names>T</given-names></name><name name-style="western"><surname>Belavadi</surname><given-names>VV</given-names></name></person-group> (<year>2017</year>) <article-title>The Resin and Carder bees of south India (<tp:taxon-name><tp:taxon-name-part taxon-name-part-type="order">Hymenoptera</tp:taxon-name-part></tp:taxon-name>: <tp:taxon-name><tp:taxon-name-part taxon-name-part-type="family">Megachilidae</tp:taxon-name-part></tp:taxon-name>: <tp:taxon-name><tp:taxon-name-part taxon-name-part-type="tribe">Anthidiini</tp:taxon-name-part></tp:taxon-name>).</article-title><source>Zootaxa</source><volume>4317</volume>(<issue>3</issue>): <fpage>436</fpage>–<lpage>468</lpage>. <ext-link xlink:href="10.11646/zootaxa.4317.3.2" ext-link-type="doi" xlink:type="simple">https://doi.org/10.11646/zootaxa.4317.3.2</ext-link></mixed-citation></ref></ref-list></tp:taxon-treatment>
