# Supplementary material for: ﻿A review of the anthidiine bees (Apoidea, Megachilidae) in Thailand
Source: Zookeys. 2023 Dec 19;1186:235–84. doi: 10.3897/zookeys.1186.95203 (PMC10751944; doi:10.3897/zookeys.1186.95203)
Supplement: XML Treatment for Stelis [file zookeys.1186.95203-treatment20.xml]

<!DOCTYPE tp:taxon-treatment
  PUBLIC "-//TaxonX//DTD Taxonomic Treatment Publishing DTD v0 20100105//EN" "tax-treatment-NSO.dtd">
<tp:taxon-treatment xmlns:tp="http://www.plazi.org/taxpub"><tp:treatment-meta><kwd-group><label>Taxon classification</label><kwd>
                <named-content content-type="kingdom">Animalia</named-content>
              </kwd><kwd>
                <named-content content-type="order">Hymenoptera</named-content>
              </kwd><kwd>
                <named-content content-type="family">Megachilidae</named-content>
              </kwd></kwd-group><mixed-citation publication-type="journal"><person-group><name><surname>Nalinrachatakan</surname><given-names>Pakorn</given-names></name><name><surname>Ascher</surname><given-names>John S.</given-names></name><name><surname>Kasparek</surname><given-names>Max</given-names></name><name><surname>Traiyasut</surname><given-names>Prapun</given-names></name><name><surname>Thanoosing</surname><given-names>Chawatat</given-names></name><name><surname>Warrit</surname><given-names>Natapot</given-names></name></person-group><article-title>﻿A review of the anthidiine bees (<tp:taxon-name><tp:taxon-name-part taxon-name-part-type="superfamily">Apoidea</tp:taxon-name-part></tp:taxon-name>, <tp:taxon-name><tp:taxon-name-part taxon-name-part-type="family">Megachilidae</tp:taxon-name-part></tp:taxon-name>) in Thailand</article-title><source>Zookeys</source><day>19</day><month>12</month><year>2023</year><volume>1186</volume><fpage>235</fpage><lpage>284</lpage><pub-id pub-id-type="doi">10.3897/zookeys.1186.95203</pub-id></mixed-citation></tp:treatment-meta><tp:nomenclature><label>﻿</label><tp:taxon-name>
              <object-id xmlns:xlink="http://www.w3.org/1999/xlink" content-type="arpha" xlink:type="simple">4BFFD145-2C26-5DD1-98ED-6D9238EBFA2F</object-id>
              <tp:taxon-name-part taxon-name-part-type="genus" reg="Stelis">Stelis</tp:taxon-name-part>
            </tp:taxon-name><tp:taxon-authority>Panzer, 1806</tp:taxon-authority><tp:nomenclature-citation-list><tp:nomenclature-citation><tp:taxon-name>
                  <tp:taxon-name-part taxon-name-part-type="genus" reg="Trachusa">Trachusa</tp:taxon-name-part>
                </tp:taxon-name><comment>Jurine, 1801: 164 (nec <xref ref-type="bibr" rid="B69">Panzer 1804</xref>). Type species: <tp:taxon-name><tp:taxon-name-part taxon-name-part-type="genus" reg="Apis">Apis</tp:taxon-name-part><tp:taxon-name-part taxon-name-part-type="species" reg="aterrima">aterrima</tp:taxon-name-part></tp:taxon-name> Panzer, 1798, by designation of Morice and Durrant 1915: 426. Suppressed by Commission Opinion 135, 1939 (Direction 4).</comment></tp:nomenclature-citation><tp:nomenclature-citation><tp:taxon-name>
                  <tp:taxon-name-part taxon-name-part-type="genus" reg="Stelis">Stelis</tp:taxon-name-part>
                </tp:taxon-name><comment>Panzer, 1806: 246. Type species: <tp:taxon-name><tp:taxon-name-part taxon-name-part-type="genus" reg="Apis">Apis</tp:taxon-name-part><tp:taxon-name-part taxon-name-part-type="species" reg="aterrima">aterrima</tp:taxon-name-part></tp:taxon-name> Panzer, 1798 (nec <xref ref-type="bibr" rid="B7">Christ 1791</xref>) = <tp:taxon-name><tp:taxon-name-part taxon-name-part-type="genus" reg="Apis">Apis</tp:taxon-name-part><tp:taxon-name-part taxon-name-part-type="species" reg="punctulatissima">punctulatissima</tp:taxon-name-part></tp:taxon-name> Kirby, 1802, monobasic.</comment></tp:nomenclature-citation><tp:nomenclature-citation><tp:taxon-name>
                  <tp:taxon-name-part taxon-name-part-type="genus" reg="Gyrodroma">Gyrodroma</tp:taxon-name-part>
                </tp:taxon-name><comment>Klug in <xref ref-type="bibr" rid="B35">Illiger 1807</xref>: 198; <xref ref-type="bibr" rid="B48">Klug 1807</xref>: 225. Type species: <tp:taxon-name><tp:taxon-name-part taxon-name-part-type="genus" reg="Apis">Apis</tp:taxon-name-part><tp:taxon-name-part taxon-name-part-type="species" reg="aterrima">aterrima</tp:taxon-name-part></tp:taxon-name> Panzer, 1798 (not <xref ref-type="bibr" rid="B7">Christ 1791</xref>) = <tp:taxon-name><tp:taxon-name-part taxon-name-part-type="genus" reg="Apis">Apis</tp:taxon-name-part><tp:taxon-name-part taxon-name-part-type="species" reg="punctulatissima">punctulatissima</tp:taxon-name-part></tp:taxon-name> Kirby, 1802, designated by <xref ref-type="bibr" rid="B84">Sandhouse 1943</xref>: 555. [Sandhouse incorrectly considered <tp:taxon-name><tp:taxon-name-part taxon-name-part-type="genus" reg="Gyrodroma">Gyrodroma</tp:taxon-name-part></tp:taxon-name> to be monobasic; two species were listed by Klug in <xref ref-type="bibr" rid="B35">Illiger 1807</xref>, which has page priority over <xref ref-type="bibr" rid="B48">Klug 1807</xref>].</comment></tp:nomenclature-citation><tp:nomenclature-citation><tp:taxon-name>
                  <tp:taxon-name-part taxon-name-part-type="genus" reg="Gymnus">Gymnus</tp:taxon-name-part>
                </tp:taxon-name><comment>Spinola, 1808: 9. Type species: <tp:taxon-name><tp:taxon-name-part taxon-name-part-type="genus" reg="Apis">Apis</tp:taxon-name-part><tp:taxon-name-part taxon-name-part-type="species" reg="aterrima">aterrima</tp:taxon-name-part></tp:taxon-name> Panzer, 1798 (nec <xref ref-type="bibr" rid="B7">Christ 1791</xref>) = <tp:taxon-name><tp:taxon-name-part taxon-name-part-type="genus" reg="Apis">Apis</tp:taxon-name-part><tp:taxon-name-part taxon-name-part-type="species" reg="punctulatissima">punctulatissima</tp:taxon-name-part></tp:taxon-name> Kirby, 1802, monobasic.</comment></tp:nomenclature-citation><tp:nomenclature-citation><tp:taxon-name>
                  <tp:taxon-name-part taxon-name-part-type="genus" reg="Ceraplastes">Ceraplastes</tp:taxon-name-part>
                </tp:taxon-name><comment>Gistel, 1848: x [10], unjustified replacement for <tp:taxon-name><tp:taxon-name-part taxon-name-part-type="genus" reg="Stelis">Stelis</tp:taxon-name-part></tp:taxon-name> Panzer, 1806. Type species: <tp:taxon-name><tp:taxon-name-part taxon-name-part-type="genus" reg="Apis">Apis</tp:taxon-name-part><tp:taxon-name-part taxon-name-part-type="species" reg="aterrima">aterrima</tp:taxon-name-part></tp:taxon-name> Panzer, 1798 (nec <xref ref-type="bibr" rid="B7">Christ 1791</xref>) = <tp:taxon-name><tp:taxon-name-part taxon-name-part-type="genus" reg="Apis">Apis</tp:taxon-name-part><tp:taxon-name-part taxon-name-part-type="species" reg="punctulatissima">punctulatissima</tp:taxon-name-part></tp:taxon-name> Kirby, 1802, autobasic.</comment></tp:nomenclature-citation><tp:nomenclature-citation><tp:taxon-name>
                  <tp:taxon-name-part taxon-name-part-type="genus" reg="Chelynia">Chelynia</tp:taxon-name-part>
                </tp:taxon-name><comment>Provancher, 1888: 322. Type species: <tp:taxon-name><tp:taxon-name-part taxon-name-part-type="genus" reg="Chelynia">Chelynia</tp:taxon-name-part><tp:taxon-name-part taxon-name-part-type="species" reg="labiata">labiata</tp:taxon-name-part></tp:taxon-name> Provancher, 1888, monobasic [see <xref ref-type="bibr" rid="B78">Provancher 1889</xref>].</comment></tp:nomenclature-citation><tp:nomenclature-citation><tp:taxon-name>
                  <tp:taxon-name-part taxon-name-part-type="genus" reg="Melanostelis">Melanostelis</tp:taxon-name-part>
                </tp:taxon-name><comment>Ashmead, 1898: 283. Type species: <tp:taxon-name><tp:taxon-name-part taxon-name-part-type="genus" reg="Melanostelis">Melanostelis</tp:taxon-name-part><tp:taxon-name-part taxon-name-part-type="species" reg="betheli">betheli</tp:taxon-name-part></tp:taxon-name> Ashmead, 1898 = <tp:taxon-name><tp:taxon-name-part taxon-name-part-type="genus" reg="Stelis">Stelis</tp:taxon-name-part><tp:taxon-name-part taxon-name-part-type="species" reg="rubi">rubi</tp:taxon-name-part></tp:taxon-name> Cockerell, 1898, by original designation.</comment></tp:nomenclature-citation><tp:nomenclature-citation><tp:taxon-name>
                  <tp:taxon-name-part taxon-name-part-type="genus" reg="Stelidium">Stelidium</tp:taxon-name-part>
                </tp:taxon-name><comment>Robertson, 1902: 323. Type species: <tp:taxon-name><tp:taxon-name-part taxon-name-part-type="genus" reg="Stelidium">Stelidium</tp:taxon-name-part><tp:taxon-name-part taxon-name-part-type="species" reg="trypetinum">trypetinum</tp:taxon-name-part></tp:taxon-name> Robertson, 1902, monobasic [see <xref ref-type="bibr" rid="B56">Michener 1997</xref>].</comment></tp:nomenclature-citation><tp:nomenclature-citation><tp:taxon-name>
                  <tp:taxon-name-part taxon-name-part-type="genus" reg="Microstelis">Microstelis</tp:taxon-name-part>
                </tp:taxon-name><comment>Robertson, 1903: 170, 175. Type species: <tp:taxon-name><tp:taxon-name-part taxon-name-part-type="genus" reg="Stelis">Stelis</tp:taxon-name-part><tp:taxon-name-part taxon-name-part-type="species" reg="lateralis">lateralis</tp:taxon-name-part></tp:taxon-name> Cresson, 1864, by original designation.</comment></tp:nomenclature-citation><tp:nomenclature-citation><tp:taxon-name><tp:taxon-name-part taxon-name-part-type="genus" reg="Stelis">Stelis</tp:taxon-name-part> (<tp:taxon-name-part taxon-name-part-type="subgenus" reg="Pavostelis">Pavostelis</tp:taxon-name-part>)</tp:taxon-name><comment>Sladen, 1916: 313. Type species: <tp:taxon-name><tp:taxon-name-part taxon-name-part-type="genus" reg="Stelis">Stelis</tp:taxon-name-part><tp:taxon-name-part taxon-name-part-type="species" reg="montana">montana</tp:taxon-name-part></tp:taxon-name> Cresson, 1864, monobasic.</comment></tp:nomenclature-citation><tp:nomenclature-citation><tp:taxon-name><tp:taxon-name-part taxon-name-part-type="genus" reg="Stelis">Stelis</tp:taxon-name-part> (<tp:taxon-name-part taxon-name-part-type="subgenus" reg="Stelidina">Stelidina</tp:taxon-name-part>)</tp:taxon-name><comment>Timberlake, 1941: 131. Type species: <tp:taxon-name><tp:taxon-name-part taxon-name-part-type="genus" reg="Stelis">Stelis</tp:taxon-name-part><tp:taxon-name-part taxon-name-part-type="species" reg="hemirhoda">hemirhoda</tp:taxon-name-part></tp:taxon-name> Linsley, 1939, by original designation.</comment></tp:nomenclature-citation><tp:nomenclature-citation><tp:taxon-name><tp:taxon-name-part taxon-name-part-type="genus" reg="Stelis">Stelis</tp:taxon-name-part> (<tp:taxon-name-part taxon-name-part-type="subgenus" reg="Stelidiella">Stelidiella</tp:taxon-name-part>)</tp:taxon-name><comment>Timberlake, 1941: 133. <tp:taxon-name><tp:taxon-name-part taxon-name-part-type="genus" reg="Lapsus">Lapsus</tp:taxon-name-part></tp:taxon-name> for <tp:taxon-name><tp:taxon-name-part taxon-name-part-type="genus" reg="Stelidina">Stelidina</tp:taxon-name-part></tp:taxon-name> Timberlake, 1941.</comment></tp:nomenclature-citation><tp:nomenclature-citation><tp:taxon-name><tp:taxon-name-part taxon-name-part-type="genus" reg="Stelis">Stelis</tp:taxon-name-part> (<tp:taxon-name-part taxon-name-part-type="subgenus" reg="Leucostelis">Leucostelis</tp:taxon-name-part>)</tp:taxon-name><comment>Noskiewicz, 1961: 126, 132. Type species: <tp:taxon-name><tp:taxon-name-part taxon-name-part-type="genus" reg="Gyrodroma">Gyrodroma</tp:taxon-name-part><tp:taxon-name-part taxon-name-part-type="species" reg="ornatula">ornatula</tp:taxon-name-part></tp:taxon-name> Klug, 1807, by original designation.</comment></tp:nomenclature-citation></tp:nomenclature-citation-list></tp:nomenclature><tp:treatment-sec sec-type="notes" id="SECID0EMJAK"><title>Note.</title><p>Most of the cleptoparasitic bees of the <tp:taxon-name><tp:taxon-name-part taxon-name-part-type="tribe">Anthidiini</tp:taxon-name-part></tp:taxon-name> are attributed to the genus <italic><tp:taxon-name><tp:taxon-name-part taxon-name-part-type="genus" reg="Stelis">Stelis</tp:taxon-name-part></tp:taxon-name></italic> due to the very diverse morphs. The recent works by <xref ref-type="bibr" rid="B59">Michener and Griswold (1994)</xref>, <xref ref-type="bibr" rid="B57">Michener (2000</xref>, <xref ref-type="bibr" rid="B58">2007</xref>), and <xref ref-type="bibr" rid="B39">Kasparek (2015)</xref> for species in Europe, North Africa, and the Middle East provide comprehensive information for <italic><tp:taxon-name><tp:taxon-name-part taxon-name-part-type="genus" reg="Stelis">Stelis</tp:taxon-name-part></tp:taxon-name></italic>. Female <italic><tp:taxon-name><tp:taxon-name-part taxon-name-part-type="genus" reg="Stelis">Stelis</tp:taxon-name-part></tp:taxon-name></italic> notably lack scopa and juxta-antennal carina, while the carinae on prosoma and mesosoma can be absent or weakly present. In males, T7 is round, weakly bilobed, or trilobed. The only subgenus discovered in Thailand is <italic><tp:taxon-name><tp:taxon-name-part taxon-name-part-type="genus" reg="Malanthidium">Malanthidium</tp:taxon-name-part></tp:taxon-name></italic> (see Nalinrachatakan 2021b), only known by males and can be recognized by its distinct postero-lateral hook on its axilla.</p></tp:treatment-sec><ref-list><ref id="B69"><mixed-citation xmlns:xlink="http://www.w3.org/1999/xlink" xlink:type="simple"><person-group><name name-style="western"><surname>Panzer</surname><given-names>GWF</given-names></name></person-group> (<year>1804</year>) <source>Systematische Nomenclatur über Weiland Herrn Dr. Jacob Christian Schaeffers Natürlich Ausgemalte Abbildungen Regensburgisch. Insecten.</source><publisher-name>Johann Jakob Palm</publisher-name>, <publisher-loc>Erlangen</publisher-loc>, <size units="page">260 pp</size>.</mixed-citation></ref><ref id="B7"><mixed-citation xmlns:xlink="http://www.w3.org/1999/xlink" xlink:type="simple"><person-group><name name-style="western"><surname>Christ</surname><given-names>JL</given-names></name></person-group> (<year>1791</year>) <source>Naturgeschichte, Klassification und Nomenclatur der Insekten vom Bienen, Wespen und Ameisengeschlecht: als der fünften Klasse fünfte Ordnung des Linneischen Natursystems von den Insekten, <tp:taxon-name><tp:taxon-name-part taxon-name-part-type="order">Hymenoptera</tp:taxon-name-part></tp:taxon-name>: mit häutigen Flügeln.</source><publisher-name>Hermannischen Buchhandlung</publisher-name>, <publisher-loc>Frankfurt</publisher-loc>, <size units="page">576 pp</size>. [In German] <ext-link xlink:href="10.5962/bhl.title.87724" ext-link-type="doi" xlink:type="simple">https://doi.org/10.5962/bhl.title.87724</ext-link></mixed-citation></ref><ref id="B35"><mixed-citation xmlns:xlink="http://www.w3.org/1999/xlink" xlink:type="simple"><person-group><name name-style="western"><surname>Illiger</surname><given-names>K</given-names></name></person-group> (<year>1807</year>) <article-title>Vergleichung der Gattungen der Hautflügler. Piezata Fabr. <tp:taxon-name><tp:taxon-name-part taxon-name-part-type="order">Hymenoptera</tp:taxon-name-part></tp:taxon-name> Linn. Jur.</article-title><source>Magazin für Insektenkunde</source><volume>6</volume>: <fpage>189</fpage>–<lpage>199</lpage>.</mixed-citation></ref><ref id="B48"><mixed-citation xmlns:xlink="http://www.w3.org/1999/xlink" xlink:type="simple"><person-group><name name-style="western"><surname>Klug</surname><given-names>JCF</given-names></name></person-group> (<year>1807</year>) <article-title>Kritische Revision der Bienengattungen in Fabricius neuem Piezatensysteme mit Berücksichtigung der Kirbyschen Bienefamilien und Illiger’s Bemerkunde zu Kirbys Monographie.</article-title><source>Magazin für Insektenkunde</source><volume>6</volume>: <fpage>200</fpage>–<lpage>228</lpage>.</mixed-citation></ref><ref id="B84"><mixed-citation xmlns:xlink="http://www.w3.org/1999/xlink" xlink:type="simple"><person-group><name name-style="western"><surname>Sandhouse</surname><given-names>GA</given-names></name></person-group> (<year>1943</year>) <article-title>The type species of the genera and subgenera of bees.</article-title><source>Proceedings of the United States National Museum</source><volume>92</volume>(<issue>3156</issue>): <fpage>519</fpage>–<lpage>619</lpage>. <ext-link xlink:href="10.5479/si.00963801.3156.519" ext-link-type="doi" xlink:type="simple">https://doi.org/10.5479/si.00963801.3156.519</ext-link></mixed-citation></ref><ref id="B78"><mixed-citation xmlns:xlink="http://www.w3.org/1999/xlink" xlink:type="simple"><person-group><name name-style="western"><surname>Provancher</surname><given-names>LL</given-names></name></person-group> (<year>1889</year>) <source>Additions et Corrections au Volume II de la Faune Entomologique du Canada, Traitant des Hyménoptères. C.</source><publisher-name>Darveau</publisher-name>, <publisher-loc>Québec</publisher-loc>, <size units="page">475 pp</size>. <ext-link xlink:href="10.5962/bhl.title.46411" ext-link-type="doi" xlink:type="simple">https://doi.org/10.5962/bhl.title.46411</ext-link></mixed-citation></ref><ref id="B56"><mixed-citation xmlns:xlink="http://www.w3.org/1999/xlink" xlink:type="simple"><person-group><name name-style="western"><surname>Michener</surname><given-names>CD</given-names></name></person-group> (<year>1997</year>) <article-title>Genus-group names of bees and supplemental family-group names. Scientific Papers of the Natural History Museum.</article-title><source>The University of Kansas</source><volume>1</volume>: <fpage>1</fpage>–<lpage>81</lpage>. <ext-link xlink:href="10.5962/bhl.title.4052" ext-link-type="doi" xlink:type="simple">https://doi.org/10.5962/bhl.title.4052</ext-link></mixed-citation></ref><ref id="B59"><mixed-citation xmlns:xlink="http://www.w3.org/1999/xlink" xlink:type="simple"><person-group><name name-style="western"><surname>Michener</surname><given-names>CD</given-names></name><name name-style="western"><surname>Griswold</surname><given-names>TL</given-names></name></person-group> (<year>1994</year>) <article-title>The classification of old world <tp:taxon-name><tp:taxon-name-part taxon-name-part-type="tribe">Anthidiini</tp:taxon-name-part></tp:taxon-name> (<tp:taxon-name><tp:taxon-name-part taxon-name-part-type="order">Hymenoptera</tp:taxon-name-part></tp:taxon-name>, <tp:taxon-name><tp:taxon-name-part taxon-name-part-type="family">Megachilidae</tp:taxon-name-part></tp:taxon-name>).</article-title><source>The University of Kansas Science Bulletin</source><volume>55</volume>: <fpage>299</fpage>–<lpage>327</lpage>.</mixed-citation></ref><ref id="B57"><mixed-citation xmlns:xlink="http://www.w3.org/1999/xlink" xlink:type="simple"><person-group><name name-style="western"><surname>Michener</surname><given-names>CD</given-names></name></person-group> (<year>2000</year>) <source>The bees of the world.</source><publisher-name>Johns Hopkins University Press</publisher-name>, <publisher-loc>Baltimore, London</publisher-loc>, <size units="page">913 pp</size>. [16 pls.]</mixed-citation></ref><ref id="B58"><mixed-citation xmlns:xlink="http://www.w3.org/1999/xlink" xlink:type="simple"><person-group><name name-style="western"><surname>Michener</surname><given-names>CD</given-names></name></person-group> (<year>2007</year>) <source>The bees of the world (2<sup>nd</sup> edn.).</source><publisher-name>Johns Hopkins University Press</publisher-name>, <publisher-loc>Baltimore</publisher-loc>, <size units="page">953 pp</size>. [20 pls.]</mixed-citation></ref><ref id="B39"><mixed-citation xmlns:xlink="http://www.w3.org/1999/xlink" xlink:type="simple"><person-group><name name-style="western"><surname>Kasparek</surname><given-names>M</given-names></name></person-group> (<year>2015</year>) The Cuckoo Bees of the Genus <italic><tp:taxon-name><tp:taxon-name-part taxon-name-part-type="genus">Stelis</tp:taxon-name-part></tp:taxon-name></italic> Panzer, 1806 in Europe, North Africa and the Middle East. Entomofauna (Supplement 18): 1–144.</mixed-citation></ref></ref-list></tp:taxon-treatment>
