# Supplementary material for: ﻿A review of the anthidiine bees (Apoidea, Megachilidae) in Thailand
Source: Zookeys. 2023 Dec 19;1186:235–84. doi: 10.3897/zookeys.1186.95203 (PMC10751944; doi:10.3897/zookeys.1186.95203)
Supplement: XML Treatment for Stelis (Malanthidium) flavofuscinular [file zookeys.1186.95203-treatment21.xml]

<!DOCTYPE tp:taxon-treatment
  PUBLIC "-//TaxonX//DTD Taxonomic Treatment Publishing DTD v0 20100105//EN" "tax-treatment-NSO.dtd">
<tp:taxon-treatment xmlns:tp="http://www.plazi.org/taxpub"><tp:treatment-meta><kwd-group><label>Taxon classification</label><kwd>
                <named-content content-type="kingdom">Animalia</named-content>
              </kwd><kwd>
                <named-content content-type="order">Hymenoptera</named-content>
              </kwd><kwd>
                <named-content content-type="family">Megachilidae</named-content>
              </kwd></kwd-group><mixed-citation publication-type="journal"><person-group><name><surname>Nalinrachatakan</surname><given-names>Pakorn</given-names></name><name><surname>Ascher</surname><given-names>John S.</given-names></name><name><surname>Kasparek</surname><given-names>Max</given-names></name><name><surname>Traiyasut</surname><given-names>Prapun</given-names></name><name><surname>Thanoosing</surname><given-names>Chawatat</given-names></name><name><surname>Warrit</surname><given-names>Natapot</given-names></name></person-group><article-title>﻿A review of the anthidiine bees (<tp:taxon-name><tp:taxon-name-part taxon-name-part-type="superfamily">Apoidea</tp:taxon-name-part></tp:taxon-name>, <tp:taxon-name><tp:taxon-name-part taxon-name-part-type="family">Megachilidae</tp:taxon-name-part></tp:taxon-name>) in Thailand</article-title><source>Zookeys</source><day>19</day><month>12</month><year>2023</year><volume>1186</volume><fpage>235</fpage><lpage>284</lpage><pub-id pub-id-type="doi">10.3897/zookeys.1186.95203</pub-id></mixed-citation></tp:treatment-meta><tp:nomenclature><label>﻿</label><tp:taxon-name><object-id xmlns:xlink="http://www.w3.org/1999/xlink" content-type="arpha" xlink:type="simple">10B0D392-12FC-5B4B-BC70-A3B5D1F017EE</object-id><tp:taxon-name-part taxon-name-part-type="genus" reg="Stelis">Stelis</tp:taxon-name-part> (<tp:taxon-name-part taxon-name-part-type="subgenus" reg="Malanthidium">Malanthidium</tp:taxon-name-part>) <tp:taxon-name-part taxon-name-part-type="species" reg="flavofuscinular">flavofuscinular</tp:taxon-name-part></tp:taxon-name><tp:taxon-authority>Nalinrachatakan &amp; Warrit, 2021</tp:taxon-authority><xref ref-type="fig" rid="F4">Fig. 4C</xref><tp:nomenclature-citation-list><tp:nomenclature-citation><tp:taxon-name><tp:taxon-name-part taxon-name-part-type="genus" reg="Stelis">Stelis</tp:taxon-name-part> (<tp:taxon-name-part taxon-name-part-type="subgenus" reg="Malanthidium">Malanthidium</tp:taxon-name-part>) <tp:taxon-name-part taxon-name-part-type="species" reg="flavofuscinular">flavofuscinular</tp:taxon-name-part></tp:taxon-name><comment>Nalinrachatakan &amp; Warrit in <xref ref-type="bibr" rid="B63">Nalinrachatakan et al. 2021b</xref>: 172–175, see figs 6, 7. (♂) Holotype and paratype from Phu Chong Na Yoy National Park, Ubon Ratchathani, Thailand (<named-content xmlns:xlink="http://www.w3.org/1999/xlink" content-type="dwc:institutional_code" xlink:title="Chulalongkorn University Natural History Museum" xlink:href="http://grbio.org/institution/chulalongkorn-university" xlink:type="simple">CUNHM</named-content>).</comment></tp:nomenclature-citation></tp:nomenclature-citation-list></tp:nomenclature><tp:treatment-sec sec-type="material" id="SECID0EJNAK"><title>Material examined.</title><p>(2♂). Same specimens as in <xref ref-type="bibr" rid="B63">Nalinrachatakan et al. (2021b)</xref>. Holotype transferred to <named-content xmlns:xlink="http://www.w3.org/1999/xlink" content-type="dwc:institutional_code" xlink:title="Natural History Museum, London" xlink:href="http://grbio.org/institution/natural-history-museum-london" xlink:type="simple">NHMUK</named-content> in April 2023.</p></tp:treatment-sec><tp:treatment-sec sec-type="distribution" id="SECID0EXNAK"><title>Distribution.</title><p>Thailand (Ubon Ratchathani: Phu Chong Na Yoy National Park).</p><p>Since <italic><tp:taxon-name><tp:taxon-name-part taxon-name-part-type="genus" reg="Stelis">Stelis</tp:taxon-name-part></tp:taxon-name></italic> is a cleptoparasitic bee, its distribution must be in accordance with its host. Noteworthy, the other known species of the subgenus <tp:taxon-name><tp:taxon-name-part taxon-name-part-type="genus" reg="Stelis"/><tp:taxon-name-part taxon-name-part-type="subgenus" reg="Malanthidium">Malanthidium</tp:taxon-name-part></tp:taxon-name>, <italic><tp:taxon-name><tp:taxon-name-part taxon-name-part-type="genus" reg="Stelis">S.</tp:taxon-name-part><tp:taxon-name-part taxon-name-part-type="species" reg="macaccensis">macaccensis</tp:taxon-name-part></tp:taxon-name></italic> (Friese, 1914) is known from Malaysia; thus, <tp:taxon-name><tp:taxon-name-part taxon-name-part-type="genus" reg="Malanthidium">Malanthidium</tp:taxon-name-part></tp:taxon-name> is the only subgenus of <tp:taxon-name><tp:taxon-name-part taxon-name-part-type="genus" reg="Malanthidium"/><tp:taxon-name-part taxon-name-part-type="genus" reg="Stelis">Stelis</tp:taxon-name-part></tp:taxon-name> present in South East Asian region.</p></tp:treatment-sec><tp:treatment-sec sec-type="Bee host" id="SECID0ENPAK"><title>Bee host.</title><p><italic><tp:taxon-name><tp:taxon-name-part taxon-name-part-type="genus" reg="Anthidiellum">Anthidiellum</tp:taxon-name-part><tp:taxon-name-part taxon-name-part-type="species" reg="phuchongense">phuchongense</tp:taxon-name-part></tp:taxon-name></italic> Nalinrachatakan &amp; Warrit, 2021.</p></tp:treatment-sec><tp:treatment-sec sec-type="Floral association" id="SECID0E5PAK"><title>Floral association.</title><p>Unknown.</p></tp:treatment-sec><tp:treatment-sec sec-type="remarks" id="SECID0EDQAK"><title>Remarks.</title><p>With only two males known, some differences between both specimens and their biology were mentioned and discussed in <xref ref-type="bibr" rid="B63">Nalinrachatakan et al. (2021b)</xref>.</p></tp:treatment-sec><tp:treatment-sec><!--Section generated to contain objects referenced in tp:taxon-treatment.--><fig id="F4" position="float" orientation="portrait"><object-id xmlns:xlink="http://www.w3.org/1999/xlink" content-type="doi" xlink:type="simple">10.3897/zookeys.1186.95203.figure4</object-id><object-id xmlns:xlink="http://www.w3.org/1999/xlink" content-type="arpha" xlink:type="simple">2B15AB39-B898-5DBC-ABE2-C36C9779A336</object-id><label>Figure 4.</label><caption><p>Comparing specimens of <tp:taxon-name><tp:taxon-name-part taxon-name-part-type="genus" reg="Anthidiellum">Anthidiellum</tp:taxon-name-part> (<tp:taxon-name-part taxon-name-part-type="subgenus" reg="Ranthidiellum">Ranthidiellum</tp:taxon-name-part>)</tp:taxon-name> recently collected from Thailand, and its cleptoparasite <bold>A</bold> female <italic><tp:taxon-name><tp:taxon-name-part taxon-name-part-type="genus" reg="Anthidiellum">Anthidiellum</tp:taxon-name-part><tp:taxon-name-part taxon-name-part-type="species" reg="ignotum">ignotum</tp:taxon-name-part></tp:taxon-name></italic> Engel, 2009 (BSRU-AA-1249) <bold>B</bold> female paratype of <italic><tp:taxon-name><tp:taxon-name-part taxon-name-part-type="genus" reg="Anthidiellum">Anthidiellum</tp:taxon-name-part><tp:taxon-name-part taxon-name-part-type="species" reg="phuchongense">phuchongense</tp:taxon-name-part></tp:taxon-name></italic> Nalinrachatakan &amp; Warrit, 2021 (BSRU-AB-0159) <bold>C</bold> male paratype of cleptoparasite <italic><tp:taxon-name><tp:taxon-name-part taxon-name-part-type="genus" reg="Stelis">Stelis</tp:taxon-name-part><tp:taxon-name-part taxon-name-part-type="species" reg="flavofuscinular">flavofuscinular</tp:taxon-name-part></tp:taxon-name></italic> Nalinrachatakan &amp; Warrit, 2021 (BSRU-AB-0156). Scale bar: 2 mm.</p></caption><graphic xmlns:xlink="http://www.w3.org/1999/xlink" xlink:href="zookeys-1186-235_article-95203__-g004.jpg" position="float" orientation="portrait" xlink:type="simple" id="oo_954858.jpg"><uri content-type="original_file" xlink:type="simple">https://binary.pensoft.net/fig/954858</uri></graphic></fig></tp:treatment-sec><ref-list><ref id="B63"><mixed-citation xmlns:xlink="http://www.w3.org/1999/xlink" xlink:type="simple"><person-group><name name-style="western"><surname>Nalinrachatakan</surname><given-names>P</given-names></name><name name-style="western"><surname>Traiyasut</surname><given-names>P</given-names></name><name name-style="western"><surname>Khongnak</surname><given-names>A</given-names></name><name name-style="western"><surname>Muangkam</surname><given-names>M</given-names></name><name name-style="western"><surname>Ascher</surname><given-names>JS</given-names></name><name name-style="western"><surname>Warrit</surname><given-names>N</given-names></name></person-group> (<year>2021b</year>) <article-title>The resin bee subgenus <tp:taxon-name><tp:taxon-name-part taxon-name-part-type="genus"/><tp:taxon-name-part taxon-name-part-type="subgenus">Ranthidiellum</tp:taxon-name-part></tp:taxon-name> in Thailand (<tp:taxon-name><tp:taxon-name-part taxon-name-part-type="family">Megachilidae</tp:taxon-name-part></tp:taxon-name>, <tp:taxon-name><tp:taxon-name-part taxon-name-part-type="tribe">Anthidiini</tp:taxon-name-part></tp:taxon-name>): Nesting biology, cleptoparasitism by <italic><tp:taxon-name><tp:taxon-name-part taxon-name-part-type="genus">Stelis</tp:taxon-name-part></tp:taxon-name></italic>, and new species.</article-title><source>ZooKeys</source><volume>1031</volume>: <fpage>161</fpage>–<lpage>182</lpage>. <ext-link xlink:href="10.3897/zookeys.1031.57836" ext-link-type="doi" xlink:type="simple">https://doi.org/10.3897/zookeys.1031.57836</ext-link></mixed-citation></ref></ref-list></tp:taxon-treatment>
