# Supplementary material for: ﻿A review of the anthidiine bees (Apoidea, Megachilidae) in Thailand
Source: Zookeys. 2023 Dec 19;1186:235–84. doi: 10.3897/zookeys.1186.95203 (PMC10751944; doi:10.3897/zookeys.1186.95203)
Supplement: XML Treatment for Trachusa [file zookeys.1186.95203-treatment22.xml]

<!DOCTYPE tp:taxon-treatment
  PUBLIC "-//TaxonX//DTD Taxonomic Treatment Publishing DTD v0 20100105//EN" "tax-treatment-NSO.dtd">
<tp:taxon-treatment xmlns:tp="http://www.plazi.org/taxpub"><tp:treatment-meta><kwd-group><label>Taxon classification</label><kwd>
                <named-content content-type="kingdom">Animalia</named-content>
              </kwd><kwd>
                <named-content content-type="order">Hymenoptera</named-content>
              </kwd><kwd>
                <named-content content-type="family">Megachilidae</named-content>
              </kwd></kwd-group><mixed-citation publication-type="journal"><person-group><name><surname>Nalinrachatakan</surname><given-names>Pakorn</given-names></name><name><surname>Ascher</surname><given-names>John S.</given-names></name><name><surname>Kasparek</surname><given-names>Max</given-names></name><name><surname>Traiyasut</surname><given-names>Prapun</given-names></name><name><surname>Thanoosing</surname><given-names>Chawatat</given-names></name><name><surname>Warrit</surname><given-names>Natapot</given-names></name></person-group><article-title>﻿A review of the anthidiine bees (<tp:taxon-name><tp:taxon-name-part taxon-name-part-type="superfamily">Apoidea</tp:taxon-name-part></tp:taxon-name>, <tp:taxon-name><tp:taxon-name-part taxon-name-part-type="family">Megachilidae</tp:taxon-name-part></tp:taxon-name>) in Thailand</article-title><source>Zookeys</source><day>19</day><month>12</month><year>2023</year><volume>1186</volume><fpage>235</fpage><lpage>284</lpage><pub-id pub-id-type="doi">10.3897/zookeys.1186.95203</pub-id></mixed-citation></tp:treatment-meta><tp:nomenclature><label>﻿</label><tp:taxon-name>
              <object-id xmlns:xlink="http://www.w3.org/1999/xlink" content-type="arpha" xlink:type="simple">B2CF1F65-B8D2-5B08-AB0C-EFDE4D35354D</object-id>
              <tp:taxon-name-part taxon-name-part-type="genus" reg="Trachusa">Trachusa</tp:taxon-name-part>
            </tp:taxon-name><tp:taxon-authority>Panzer, 1864</tp:taxon-authority><tp:nomenclature-citation-list><tp:nomenclature-citation><tp:taxon-name>
                  <tp:taxon-name-part taxon-name-part-type="genus" reg="Trachusa">Trachusa</tp:taxon-name-part>
                </tp:taxon-name><comment>Panzer, 1804: 14–15. Type species: <tp:taxon-name><tp:taxon-name-part taxon-name-part-type="genus" reg="Trachusa">Trachusa</tp:taxon-name-part><tp:taxon-name-part taxon-name-part-type="species" reg="serratulae">serratulae</tp:taxon-name-part></tp:taxon-name> Panzer, 1804 = <tp:taxon-name><tp:taxon-name-part taxon-name-part-type="genus" reg="Apis">Apis</tp:taxon-name-part><tp:taxon-name-part taxon-name-part-type="species" reg="byssina">byssina</tp:taxon-name-part></tp:taxon-name> Panzer, 1798, by designation of <xref ref-type="bibr" rid="B84">Sandhouse 1943</xref>: 605.</comment></tp:nomenclature-citation><tp:nomenclature-citation><tp:taxon-name>
                  <tp:taxon-name-part taxon-name-part-type="genus" reg="Diphysis">Diphysis</tp:taxon-name-part>
                </tp:taxon-name><comment>Lepeletier, 1841: 307. Type species: <tp:taxon-name><tp:taxon-name-part taxon-name-part-type="genus" reg="Diphysis">Diphysis</tp:taxon-name-part><tp:taxon-name-part taxon-name-part-type="species" reg="pyrenaica">pyrenaica</tp:taxon-name-part></tp:taxon-name> Lepeletier, 1841 = <tp:taxon-name><tp:taxon-name-part taxon-name-part-type="genus" reg="Apis">Apis</tp:taxon-name-part><tp:taxon-name-part taxon-name-part-type="species" reg="byssina">byssina</tp:taxon-name-part></tp:taxon-name> Panzer, 1798, monobasic.</comment></tp:nomenclature-citation><tp:nomenclature-citation><tp:taxon-name>
                  <tp:taxon-name-part taxon-name-part-type="genus" reg="Megachileoides">Megachileoides</tp:taxon-name-part>
                </tp:taxon-name><comment>Radoszkowski, 1874: 132. Type species: <tp:taxon-name><tp:taxon-name-part taxon-name-part-type="genus" reg="Trachusa">Trachusa</tp:taxon-name-part><tp:taxon-name-part taxon-name-part-type="species" reg="serratulae">serratulae</tp:taxon-name-part></tp:taxon-name> Panzer, 1804 = <tp:taxon-name><tp:taxon-name-part taxon-name-part-type="genus" reg="Apis">Apis</tp:taxon-name-part><tp:taxon-name-part taxon-name-part-type="species" reg="byssina">byssina</tp:taxon-name-part></tp:taxon-name> Panzer, 1798, by designation of Michener 1995: 375.</comment></tp:nomenclature-citation><tp:nomenclature-citation><tp:taxon-name>
                  <tp:taxon-name-part taxon-name-part-type="genus" reg="Megachiloides">Megachiloides</tp:taxon-name-part>
                </tp:taxon-name><comment>Saussure, 1890: 35, incorrect spelling of <tp:taxon-name><tp:taxon-name-part taxon-name-part-type="genus" reg="Megachileoides">Megachileoides</tp:taxon-name-part></tp:taxon-name> Radoszkowski, 1874; see Michener 1995.</comment></tp:nomenclature-citation></tp:nomenclature-citation-list></tp:nomenclature><tp:treatment-sec sec-type="notes" id="SECID0E3UAK"><title>Note.</title><p>A medium to large, robust, round-edged species, genus <italic><tp:taxon-name><tp:taxon-name-part taxon-name-part-type="genus" reg="Trachusa">Trachusa</tp:taxon-name-part></tp:taxon-name></italic> appears to be sister to the remainder of the tribe <tp:taxon-name><tp:taxon-name-part taxon-name-part-type="tribe">Anthidiini</tp:taxon-name-part></tp:taxon-name> (<xref ref-type="bibr" rid="B52">Litman et al. 2016</xref>). Recently, <xref ref-type="bibr" rid="B40">Kasparek (2017</xref>, <xref ref-type="bibr" rid="B41">2019a</xref>) reviewed the old-world <italic><tp:taxon-name><tp:taxon-name-part taxon-name-part-type="genus" reg="Trachusa">Trachusa</tp:taxon-name-part></tp:taxon-name></italic> and described new Malaysian species, respectively.</p></tp:treatment-sec><ref-list><ref id="B84"><mixed-citation xmlns:xlink="http://www.w3.org/1999/xlink" xlink:type="simple"><person-group><name name-style="western"><surname>Sandhouse</surname><given-names>GA</given-names></name></person-group> (<year>1943</year>) <article-title>The type species of the genera and subgenera of bees.</article-title><source>Proceedings of the United States National Museum</source><volume>92</volume>(<issue>3156</issue>): <fpage>519</fpage>–<lpage>619</lpage>. <ext-link xlink:href="10.5479/si.00963801.3156.519" ext-link-type="doi" xlink:type="simple">https://doi.org/10.5479/si.00963801.3156.519</ext-link></mixed-citation></ref><ref id="B52"><mixed-citation xmlns:xlink="http://www.w3.org/1999/xlink" xlink:type="simple"><person-group><name name-style="western"><surname>Litman</surname><given-names>JR</given-names></name><name name-style="western"><surname>Griswold</surname><given-names>T</given-names></name><name name-style="western"><surname>Danforth</surname><given-names>BN</given-names></name></person-group> (<year>2016</year>) <article-title>Phylogenetic systematics and a revised generic classification of anthidiine bees (<tp:taxon-name><tp:taxon-name-part taxon-name-part-type="order">Hymenoptera</tp:taxon-name-part></tp:taxon-name>: <tp:taxon-name><tp:taxon-name-part taxon-name-part-type="family">Megachilidae</tp:taxon-name-part></tp:taxon-name>).</article-title><source>Molecular Phylogenetics and Evolution</source><volume>100</volume>: <fpage>183</fpage>–<lpage>198</lpage>. <ext-link xlink:href="10.1016/j.ympev.2016.03.018" ext-link-type="doi" xlink:type="simple">https://doi.org/10.1016/j.ympev.2016.03.018</ext-link></mixed-citation></ref><ref id="B40"><mixed-citation xmlns:xlink="http://www.w3.org/1999/xlink" xlink:type="simple"><person-group><name name-style="western"><surname>Kasparek</surname><given-names>M</given-names></name></person-group> (<year>2017</year>) Resin bees of the anthidiine genus <italic><tp:taxon-name><tp:taxon-name-part taxon-name-part-type="genus">Trachusa</tp:taxon-name-part></tp:taxon-name></italic>: Identification, taxonomy, distribution and biology of the Old World species. Entomofauna (Supplement 21): 1–152.</mixed-citation></ref><ref id="B41"><mixed-citation xmlns:xlink="http://www.w3.org/1999/xlink" xlink:type="simple"><person-group><name name-style="western"><surname>Kasparek</surname><given-names>M</given-names></name></person-group> (<year>2019a</year>) <article-title>A new species in the <italic><tp:taxon-name><tp:taxon-name-part taxon-name-part-type="genus">Trachusa</tp:taxon-name-part><tp:taxon-name-part taxon-name-part-type="species">ovata</tp:taxon-name-part></tp:taxon-name></italic> species group (<tp:taxon-name><tp:taxon-name-part taxon-name-part-type="order">Hymenoptera</tp:taxon-name-part></tp:taxon-name>: <tp:taxon-name><tp:taxon-name-part taxon-name-part-type="superfamily">Apoidea</tp:taxon-name-part></tp:taxon-name>) from Peninsular Malaysia with an overview of the old-world species within the genus <italic><tp:taxon-name><tp:taxon-name-part taxon-name-part-type="genus">Trachusa</tp:taxon-name-part></tp:taxon-name></italic>.</article-title><source>Journal of Natural History</source><volume>53</volume>(<issue>17–18</issue>): <fpage>1079</fpage>–<lpage>1094</lpage>. <ext-link xlink:href="10.1080/00222933.2019.1632953" ext-link-type="doi" xlink:type="simple">https://doi.org/10.1080/00222933.2019.1632953</ext-link></mixed-citation></ref></ref-list></tp:taxon-treatment>
