# Supplementary material for: ﻿A review of the anthidiine bees (Apoidea, Megachilidae) in Thailand
Source: Zookeys. 2023 Dec 19;1186:235–84. doi: 10.3897/zookeys.1186.95203 (PMC10751944; doi:10.3897/zookeys.1186.95203)
Supplement: XML Treatment for Trachusa aff. vietnamensis [file zookeys.1186.95203-treatment23.xml]

<!DOCTYPE tp:taxon-treatment
  PUBLIC "-//TaxonX//DTD Taxonomic Treatment Publishing DTD v0 20100105//EN" "tax-treatment-NSO.dtd">
<tp:taxon-treatment xmlns:tp="http://www.plazi.org/taxpub"><tp:treatment-meta><kwd-group><label>Taxon classification</label><kwd>
                <named-content content-type="kingdom">Animalia</named-content>
              </kwd><kwd>
                <named-content content-type="order">Hymenoptera</named-content>
              </kwd><kwd>
                <named-content content-type="family">Megachilidae</named-content>
              </kwd></kwd-group><mixed-citation publication-type="journal"><person-group><name><surname>Nalinrachatakan</surname><given-names>Pakorn</given-names></name><name><surname>Ascher</surname><given-names>John S.</given-names></name><name><surname>Kasparek</surname><given-names>Max</given-names></name><name><surname>Traiyasut</surname><given-names>Prapun</given-names></name><name><surname>Thanoosing</surname><given-names>Chawatat</given-names></name><name><surname>Warrit</surname><given-names>Natapot</given-names></name></person-group><article-title>﻿A review of the anthidiine bees (<tp:taxon-name><tp:taxon-name-part taxon-name-part-type="superfamily">Apoidea</tp:taxon-name-part></tp:taxon-name>, <tp:taxon-name><tp:taxon-name-part taxon-name-part-type="family">Megachilidae</tp:taxon-name-part></tp:taxon-name>) in Thailand</article-title><source>Zookeys</source><day>19</day><month>12</month><year>2023</year><volume>1186</volume><fpage>235</fpage><lpage>284</lpage><pub-id pub-id-type="doi">10.3897/zookeys.1186.95203</pub-id></mixed-citation></tp:treatment-meta><tp:nomenclature><label>﻿</label><tp:taxon-name>
              <object-id xmlns:xlink="http://www.w3.org/1999/xlink" content-type="arpha" xlink:type="simple">18C2F781-0391-55F4-B69C-7F8A18BCE675</object-id>
              <tp:taxon-name-part taxon-name-part-type="genus" reg="Trachusa">Trachusa</tp:taxon-name-part>
              <tp:taxon-name-part taxon-name-part-type="uncertainty-rank">aff.</tp:taxon-name-part>
              <tp:taxon-name-part taxon-name-part-type="species" reg="vietnamensis">vietnamensis</tp:taxon-name-part>
            </tp:taxon-name><tp:taxon-authority>Flaminio &amp; Quaranta, 2021</tp:taxon-authority><xref ref-type="fig" rid="F16">Figs 16</xref><xref ref-type="fig" rid="F17">, 17</xref><tp:nomenclature-citation-list><tp:nomenclature-citation><tp:taxon-name>
                  <tp:taxon-name-part taxon-name-part-type="genus" reg="Trachusa">Trachusa</tp:taxon-name-part>
                  <tp:taxon-name-part taxon-name-part-type="species" reg="vietnamensis">vietnamensis</tp:taxon-name-part>
                </tp:taxon-name><comment>Flaminio &amp; Quaranta in <xref ref-type="bibr" rid="B18">Flaminio et al. 2021</xref>: 307–310, fig. 1 (♀). Holotype from Quang Nam, Vietnam (CREA: Consiglio per la ricerca in agricoltura e l’analisi dell’economia agrarian (Bologna, Italy), examined).</comment></tp:nomenclature-citation></tp:nomenclature-citation-list></tp:nomenclature><tp:treatment-sec sec-type="material" id="SECID0EDYAK"><title>Material examined.</title><p>(5♀). <bold>Thailand</bold>: Phitsanulok, Nakhon Thai District, 27 May 2014, N. Warrit et al. (<named-content xmlns:xlink="http://www.w3.org/1999/xlink" content-type="dwc:institutional_code" xlink:title="Chulalongkorn University Natural History Museum" xlink:href="http://grbio.org/institution/chulalongkorn-university" xlink:type="simple">CUNHM</named-content>: BSRU-AA-4471–4475).</p></tp:treatment-sec><tp:treatment-sec sec-type="distribution" id="SECID0EPYAK"><title>Distribution.</title><p>Thailand (Phitsanulok) and Vietnam (Quang Nam).</p></tp:treatment-sec><tp:treatment-sec sec-type="diagnosis" id="SECID0EUYAK"><title>Diagnosis.</title><p>The species is very close to, or maybe identical to <italic><tp:taxon-name><tp:taxon-name-part taxon-name-part-type="genus" reg="Trachusa">Trachusa</tp:taxon-name-part><tp:taxon-name-part taxon-name-part-type="species" reg="vietnamensis">vietnamensis</tp:taxon-name-part></tp:taxon-name></italic>. Only the female is known: body large, robust, and black. Bands with yellowish, orangish, or light-brown coloration on the vertex, preoccipital area, anterolateral of scutum, and scutellum, while mesosoma covered in orangish pubescence. The Thai specimens are distinguished from the Vietnamese material by a unique elongate metasoma making it more chalicodomiform, and more limited maculation on the metasoma (fully striped on T1 and T2 of <italic><tp:taxon-name><tp:taxon-name-part taxon-name-part-type="genus" reg="Trachusa">T.</tp:taxon-name-part><tp:taxon-name-part taxon-name-part-type="species" reg="vietnamensis">vietnamensis</tp:taxon-name-part></tp:taxon-name></italic>, small pale marks on the side of T1 and T2 and minute or absent on T3 and T4 for Thai specimens). The species is also close to <italic><tp:taxon-name><tp:taxon-name-part taxon-name-part-type="genus" reg="Trachusa">T.</tp:taxon-name-part><tp:taxon-name-part taxon-name-part-type="species" reg="ovata">ovata</tp:taxon-name-part></tp:taxon-name></italic>, from which it differs by the combination of five mandibular teeth, clypeus black with ill-defined shiny median longitudinal line, conspicuous rounded light-brown scutellum which seems darker basally, and head with orangish to light-brown maculations running continuously from the vertex to genal area.</p></tp:treatment-sec><tp:treatment-sec sec-type="description" id="SECID0E2ZAK"><title>Description.</title><p><bold>Female</bold>: Body length 13.4, 13.3, 13.2, 13.0, 13.3 mm, head width 4.3, 4.3, 4.2, 4.3, 4.1 mm, intertegular distance 3.6, 3.8, 3.8, 3.7, 3.5 mm, respectively. Wingspan 25.0, 25.6, 25.0, 24.7, 24.9 mm.</p><p>Head largely black, with light-brown band on vertex running continuously to genal area, lighter on occipital ridge, but not abutting margins of eyes and ocelli. Clypeus (see Fig. <xref ref-type="fig" rid="F16">16C</xref>) black, slightly convex but shallow depression apically with ill-defined shiny median longitudinal line; middle and apical area with smaller and denser punctures, apical margin slightly crenulate thus looking somewhat emarginate at middle. Surfaces apically covered with sparse short yellow hair that is dense and long. Supraclypeal area black, slightly convex, with shiny median longitudinal line. Mandible broad with apex ~ 1.5× wider than base. Mandibles somewhat dull, black with light-brownish mark on basal area, inner surfaces with hairs. Four mandibular teeth, apical tooth larger than inner. Labrum black, with yellow bristles on its apex. Maxillary palpus three-segmented, black but dark brown on rounded basal segment. Subantennal suture slightly arcuate outwards. Antenna generally brown, scape brown but darker on front, pedicel dark brown to black, flagellum lighter in color on medial front, F1 and F2 brighter than rest. Ocellooccipital distance not more than 1.5× interocellar distance. Head covered with fulvous hair, denser and longer on frons, paraocular area, and lower part of genal area.</p><fig id="F16" position="float" orientation="portrait"><object-id xmlns:xlink="http://www.w3.org/1999/xlink" content-type="doi" xlink:type="simple">10.3897/zookeys.1186.95203.figure16</object-id><object-id xmlns:xlink="http://www.w3.org/1999/xlink" content-type="arpha" xlink:type="simple">7119BE11-6FBC-5B1C-BBD5-B1660F0F98DD</object-id><label>Figure 16.</label><caption><p>Female <tp:taxon-name><tp:taxon-name-part taxon-name-part-type="genus" reg="Trachusa">Trachusa</tp:taxon-name-part><tp:taxon-name-part taxon-name-part-type="uncertainty-rank">aff.</tp:taxon-name-part><tp:taxon-name-part taxon-name-part-type="species" reg="vietnamensis">vietnamensis</tp:taxon-name-part></tp:taxon-name> BSRU-AA-4473 (<bold>A</bold>), 4744 (<bold>B–E</bold>) <bold>A</bold> lateral habitus <bold>B</bold> dorsal habitus <bold>C</bold> face <bold>D</bold> lateral of metasoma <bold>E</bold> antennae. Scale bars: 2 mm (<bold>A, B, D</bold>); 1 mm (<bold>C, E</bold>).</p></caption><graphic xmlns:xlink="http://www.w3.org/1999/xlink" xlink:href="zookeys-1186-235_article-95203__-g016.jpg" position="float" orientation="portrait" xlink:type="simple" id="oo_954870.jpg"><uri content-type="original_file" xlink:type="simple">https://binary.pensoft.net/fig/954870</uri></graphic></fig><p>Mesosoma black, covered with fulvous hair except on pronotum with exposed shiny black median area with coarse punctures. Pronotal lobe strongly carinated, light brown. Mesepisternum black. Omaulus carinated, extending to ventral part of thorax. Scutum laterally carinate, punctures uniform, dense, with light-brown color on anterolateral band, not abutting together in middle. Axilla rounded laterally, entirely light brown. Tegula fulvous with dark patch lining medio-posterior. Scutellum broad, apically round with median emargination, light brown, darker on median triangular basal area.</p><p>Wing subhyaline, fuscate, forewing darker at apical margin and marginal cell. Pterostigma brown. Veins dark brown to black; 2<sup>nd</sup> recurrent vein abutted to 2<sup>nd</sup> submarginal crossvein distally.</p><p>Legs covered with short fulvous hairs. Coxae, trochanters, and basal parts of femora dark reddish brown to black; legs otherwise light brown except dark brown on inner surfaces of basitarsus and tarsi, slightly subtle on outer surfaces of hind basitarsus and hind tarsal segments. Apical tarsal segments with apical dark spot. Claw with inner tooth, light brown, apically black. Arolium present, dark brown to black.</p><p>Metasoma black. Discs of all terga swollen, with fine dense punctures. Terga covered with short black hairs, lighter to fulvous hairs on T1–T3 lateral surfaces, longer fulvous hairs covering frontal carina of T1. T1 and T2 with small pale lateral patches (Figs <xref ref-type="fig" rid="F16">16A, B, D</xref>, <xref ref-type="fig" rid="F17">17C</xref>) with part of obscured thin line extending to median. In some paratypes, these patches can be more or less expressed, tending to form an almost continuous thin but obscure band on disc, and also obscurely found on T3 and T4 in one specimen (BSRU-AA-4471). Scopa pale yellow on S2 and S3, gradually darker on S4, and becoming black on S5 and S6. S1–S6 reddish brown to black, darker apically. T6 with barely visible small median emargination.</p><fig id="F17" position="float" orientation="portrait"><object-id xmlns:xlink="http://www.w3.org/1999/xlink" content-type="doi" xlink:type="simple">10.3897/zookeys.1186.95203.figure17</object-id><object-id xmlns:xlink="http://www.w3.org/1999/xlink" content-type="arpha" xlink:type="simple">1E823CE1-BB09-5D7D-8C3D-A444A4415946</object-id><label>Figure 17.</label><caption><p>Female <tp:taxon-name><tp:taxon-name-part taxon-name-part-type="genus" reg="Trachusa">Trachusa</tp:taxon-name-part><tp:taxon-name-part taxon-name-part-type="uncertainty-rank">aff.</tp:taxon-name-part><tp:taxon-name-part taxon-name-part-type="species" reg="vietnamensis">vietnamensis</tp:taxon-name-part></tp:taxon-name> (BSRU-AA-4475) <bold>A</bold> ventral habitus of mouthparts (with removed mandible) <bold>B</bold> mid tibia <bold>C</bold> all specimens in dorsal view, showing variation (BSRU-AA-4471–4475, respectively from left to right). Scale bar: 2 mm (<bold>C</bold>); 0.5 mm (<bold>A, B</bold>).</p></caption><graphic xmlns:xlink="http://www.w3.org/1999/xlink" xlink:href="zookeys-1186-235_article-95203__-g017.jpg" position="float" orientation="portrait" xlink:type="simple" id="oo_954871.jpg"><uri content-type="original_file" xlink:type="simple">https://binary.pensoft.net/fig/954871</uri></graphic></fig></tp:treatment-sec><tp:treatment-sec sec-type="remarks" id="SECID0EL4AK"><title>Remarks.</title><p><italic><tp:taxon-name><tp:taxon-name-part taxon-name-part-type="genus" reg="Trachusa">Trachusa</tp:taxon-name-part></tp:taxon-name></italic> species have been reported from upper and lower Indochina but with limited materials (<xref ref-type="bibr" rid="B89">Soh et al. 2016</xref>; <xref ref-type="bibr" rid="B40">Kasparek 2017</xref>, <xref ref-type="bibr" rid="B41">2019a</xref>; <xref ref-type="bibr" rid="B18">Flaminio et al. 2021</xref>). It is plausible that the lack of previous records in Thailand, Burma, and Cambodia may be due to limited collecting, in addition to the general rareness of <italic><tp:taxon-name><tp:taxon-name-part taxon-name-part-type="genus" reg="Trachusa">Trachusa</tp:taxon-name-part></tp:taxon-name></italic> bees. This is the first record of <italic><tp:taxon-name><tp:taxon-name-part taxon-name-part-type="genus" reg="Trachusa">Trachusa</tp:taxon-name-part></tp:taxon-name></italic> in Thailand: all specimens are neither complete nor in perfect condition.</p><p>Since the species is very close to <italic><tp:taxon-name><tp:taxon-name-part taxon-name-part-type="genus" reg="Trachusa">T.</tp:taxon-name-part><tp:taxon-name-part taxon-name-part-type="species" reg="vietnamensis">vietnamensis</tp:taxon-name-part></tp:taxon-name></italic> from Vietnam, here we propose that the Thai specimens belong to the same species. The differences in tergal bands on the metasoma may be considered as variation; however, the Thai specimens exhibit a more elongate metasoma. To confirm that both species are indeed the same, DNA barcoding would be useful since the barcode of <italic><tp:taxon-name><tp:taxon-name-part taxon-name-part-type="genus" reg="Trachusa">T.</tp:taxon-name-part><tp:taxon-name-part taxon-name-part-type="species" reg="vietnamensis">vietnamensis</tp:taxon-name-part></tp:taxon-name></italic> was provided by <xref ref-type="bibr" rid="B18">Flaminio et al. (2021)</xref>.</p><p>Subgeneric placement of <italic><tp:taxon-name><tp:taxon-name-part taxon-name-part-type="genus" reg="Trachusa">Trachusa</tp:taxon-name-part><tp:taxon-name-part taxon-name-part-type="species" reg="vietnamensis">vietnamensis</tp:taxon-name-part></tp:taxon-name></italic> is still uncertain. <xref ref-type="bibr" rid="B40">Kasparek (2017</xref>, <xref ref-type="bibr" rid="B41">2019a</xref>) assigned three species groups in <italic><tp:taxon-name><tp:taxon-name-part taxon-name-part-type="genus" reg="Paraanthidium">Paraanthidium</tp:taxon-name-part></tp:taxon-name></italic> with their characteristics: <italic>interrupta</italic> group (female with bright yellow maculations on black, wasp-like), <italic><tp:taxon-name><tp:taxon-name-part taxon-name-part-type="genus" reg="Hemidiellum"/><tp:taxon-name-part taxon-name-part-type="species" reg="longicornis">longicornis</tp:taxon-name-part></tp:taxon-name></italic> group (Indomalayan species with female having dull yellow maculation except on the mesosoma), <italic><tp:taxon-name><tp:taxon-name-part taxon-name-part-type="genus" reg="Trachusa"/><tp:taxon-name-part taxon-name-part-type="species" reg="ovata">ovata</tp:taxon-name-part></tp:taxon-name></italic> group (female completely without maculation), and the remaining <italic><tp:taxon-name><tp:taxon-name-part taxon-name-part-type="genus" reg="Trachusa">Trachusa</tp:taxon-name-part><tp:taxon-name-part taxon-name-part-type="species" reg="xylocopiformis">xylocopiformis</tp:taxon-name-part></tp:taxon-name></italic> (Mavromoustakis, 1954), for which only the male is known Fukien, China, is large and black except for yellow on lower part of the face.</p><p><italic><tp:taxon-name><tp:taxon-name-part taxon-name-part-type="genus" reg="Trachusa">Trachusa</tp:taxon-name-part><tp:taxon-name-part taxon-name-part-type="species" reg="vietnamensis">vietnamensis</tp:taxon-name-part></tp:taxon-name></italic> seems to not be congruent with any of these groups, but is closely related to the <italic><tp:taxon-name><tp:taxon-name-part taxon-name-part-type="genus" reg="Trachusa"/><tp:taxon-name-part taxon-name-part-type="species" reg="ovata">ovata</tp:taxon-name-part></tp:taxon-name></italic> group by its face, especially in its clypeal shape, and the reduced maculation on the metasoma. Also, the superficially color pattern and almost parallel-sided body form are not congruent with the robust-megachiliform that occurs in all described females of <tp:taxon-name><tp:taxon-name-part taxon-name-part-type="genus" reg="Paraanthidium">Paraanthidium</tp:taxon-name-part></tp:taxon-name> ; from this, it more resembles the subgenus <tp:taxon-name><tp:taxon-name-part taxon-name-part-type="genus" reg="Paraanthidium"/><tp:taxon-name-part taxon-name-part-type="subgenus" reg="Orthanthidium">Orthanthidium</tp:taxon-name-part></tp:taxon-name> from mainland China and Taiwan for which two fairly different species are known: <italic><tp:taxon-name><tp:taxon-name-part taxon-name-part-type="genus" reg="Trachusa">Trachusa</tp:taxon-name-part><tp:taxon-name-part taxon-name-part-type="species" reg="formosana">formosana</tp:taxon-name-part></tp:taxon-name></italic> (Friese, 1917) and <italic><tp:taxon-name><tp:taxon-name-part taxon-name-part-type="genus" reg="Trachusa">T.</tp:taxon-name-part><tp:taxon-name-part taxon-name-part-type="species" reg="cornopes">cornopes</tp:taxon-name-part></tp:taxon-name></italic> Wu, 2004. <italic><tp:taxon-name><tp:taxon-name-part taxon-name-part-type="genus" reg="Orthanthidium">Orthanthidium</tp:taxon-name-part></tp:taxon-name></italic> was designated by <xref ref-type="bibr" rid="B53">Mavromoustakis (1953)</xref> prominently for its parallel-sided axilla, truncated scutellum, and small spine on the tibial apex. As <italic><tp:taxon-name><tp:taxon-name-part taxon-name-part-type="genus" reg="Orthanthidium">Orthanthidium</tp:taxon-name-part></tp:taxon-name></italic> is still problematic in its status (<xref ref-type="bibr" rid="B40">Kasparek 2017</xref>), future work is still needed.</p><p>The astonishing record of another <italic><tp:taxon-name><tp:taxon-name-part taxon-name-part-type="genus" reg="Trachusa">Trachusa</tp:taxon-name-part></tp:taxon-name></italic> species that is completely different from the aforementioned <tp:taxon-name><tp:taxon-name-part taxon-name-part-type="genus" reg="Trachusa">T.</tp:taxon-name-part><tp:taxon-name-part taxon-name-part-type="uncertainty-rank">aff.</tp:taxon-name-part><tp:taxon-name-part taxon-name-part-type="species" reg="vietnamensis">vietnamensis</tp:taxon-name-part></tp:taxon-name> has been retrieved from the citizen science database platform iNaturalist (<xref ref-type="bibr" rid="B36">iNaturalist 2023</xref>) from Thailand: Chiang Mai, Mueang District, Suthep Subdistrict, Doi Suthep-Pui (<named-content xmlns:xlink="http://www.w3.org/1999/xlink" content-type="dwc:verbatimCoordinates" xlink:type="simple"><named-content content-type="geo-json" specific-use="{&#34;type&#34;:&#34;Point&#34;,&#34;coordinates&#34;:[98.924111,18.816806]}" id="NCID0E6EBK" xlink:type="simple">18°49'00.5"N, 98°55'26.8"E</named-content></named-content>), observed repeatedly by “jackychiangmai” on 16 Apr, 30 Apr, and 27 May 2022 (observation id: 111730798, 114167310, 119204705 respectively).</p><p>Since the identification is restricted to the available photographs, we cannot identify the bee definitively. These observations show multiple <italic><tp:taxon-name><tp:taxon-name-part taxon-name-part-type="genus" reg="Trachusa">Trachusa</tp:taxon-name-part></tp:taxon-name></italic> bees (25+) grouping on a semi-limestone concrete surface (Fig. <xref ref-type="fig" rid="F18">18</xref>) along with other bees, including <tp:taxon-name><tp:taxon-name-part taxon-name-part-type="genus" reg="Ceratina">Ceratina</tp:taxon-name-part> (<tp:taxon-name-part taxon-name-part-type="subgenus" reg="Ceratinidia">Ceratinidia</tp:taxon-name-part>)</tp:taxon-name> spp., <italic><tp:taxon-name><tp:taxon-name-part taxon-name-part-type="genus" reg="Chelostoma">Chelostoma</tp:taxon-name-part><tp:taxon-name-part taxon-name-part-type="species" reg="aureocinctum">aureocinctum</tp:taxon-name-part></tp:taxon-name></italic> (Bingham, 1897), possibly <italic><tp:taxon-name><tp:taxon-name-part taxon-name-part-type="genus" reg="Hylaeus">Hylaeus</tp:taxon-name-part></tp:taxon-name></italic> sp., and a <tp:taxon-name><tp:taxon-name-part taxon-name-part-type="subfamily">Halictinae</tp:taxon-name-part></tp:taxon-name> bee (possibly <italic><tp:taxon-name><tp:taxon-name-part taxon-name-part-type="genus" reg="Pachyhalictus">Pachyhalictus</tp:taxon-name-part></tp:taxon-name></italic> or <italic><tp:taxon-name><tp:taxon-name-part taxon-name-part-type="genus" reg="Lasioglossum">Lasioglossum</tp:taxon-name-part></tp:taxon-name></italic>). This <italic><tp:taxon-name><tp:taxon-name-part taxon-name-part-type="genus" reg="Trachusa">Trachusa</tp:taxon-name-part></tp:taxon-name></italic> species exhibits a large robust body with a round scutellum, while the yellow band on T4–T6 and the yellowish brown patch apically on the leg can also be noticed. Most bees that can be speculated for their sex are usually female based on their pollen-loaded metasomal scopa. Based on the available information, we classify these <tp:taxon-name><tp:taxon-name-part taxon-name-part-type="genus" reg="Trachusa">Trachusa</tp:taxon-name-part></tp:taxon-name> bees to the subgenus <tp:taxon-name><tp:taxon-name-part taxon-name-part-type="genus" reg="Trachusa"/><tp:taxon-name-part taxon-name-part-type="subgenus" reg="Paraanthidium">Paraanthidium</tp:taxon-name-part></tp:taxon-name>, primarily within <italic><tp:taxon-name><tp:taxon-name-part taxon-name-part-type="genus" reg="Hemidiellum"/><tp:taxon-name-part taxon-name-part-type="species" reg="longicornis">longicornis</tp:taxon-name-part></tp:taxon-name></italic> group that contains four described species at present: <italic><tp:taxon-name><tp:taxon-name-part taxon-name-part-type="genus" reg="Trachusa">T.</tp:taxon-name-part><tp:taxon-name-part taxon-name-part-type="species" reg="longicornis">longicornis</tp:taxon-name-part></tp:taxon-name></italic> (Friese, 1902), <italic><tp:taxon-name><tp:taxon-name-part taxon-name-part-type="genus" reg="Trachusa">T.</tp:taxon-name-part><tp:taxon-name-part taxon-name-part-type="species" reg="maai">maai</tp:taxon-name-part></tp:taxon-name></italic> (Mavromoustakis, 1953), <italic><tp:taxon-name><tp:taxon-name-part taxon-name-part-type="genus" reg="Trachusa">T.</tp:taxon-name-part><tp:taxon-name-part taxon-name-part-type="species" reg="muiri">muiri</tp:taxon-name-part></tp:taxon-name></italic> (Mavromoustakis, 1937), and <italic><tp:taxon-name><tp:taxon-name-part taxon-name-part-type="genus" reg="Trachusa">T.</tp:taxon-name-part><tp:taxon-name-part taxon-name-part-type="species" reg="rufobalteata">rufobalteata</tp:taxon-name-part></tp:taxon-name></italic> (Cameron, 1902) (see discussion above and <xref ref-type="bibr" rid="B40">Kasparek 2017</xref>). Collections and information are needed in order to confirm its identity.</p><fig id="F18" position="float" orientation="portrait"><object-id xmlns:xlink="http://www.w3.org/1999/xlink" content-type="doi" xlink:type="simple">10.3897/zookeys.1186.95203.figure18</object-id><object-id xmlns:xlink="http://www.w3.org/1999/xlink" content-type="arpha" xlink:type="simple">C4F563AB-25BE-5D61-823D-8B11A1E51712</object-id><label>Figure 18.</label><caption><p>Groups of <tp:taxon-name><tp:taxon-name-part taxon-name-part-type="genus" reg="Trachusa">Trachusa</tp:taxon-name-part> (<tp:taxon-name-part taxon-name-part-type="subgenus" reg="Paraanthidium">Paraanthidium</tp:taxon-name-part>)</tp:taxon-name> sp. primarily identified as <italic><tp:taxon-name><tp:taxon-name-part taxon-name-part-type="genus" reg="Hemidiellum"/><tp:taxon-name-part taxon-name-part-type="species" reg="longicornis">longicornis</tp:taxon-name-part></tp:taxon-name></italic> group sensu <xref ref-type="bibr" rid="B40">Kasparek (2017)</xref>, gather with other bee species. Photograph: Jacky Cudon.</p></caption><graphic xmlns:xlink="http://www.w3.org/1999/xlink" xlink:href="zookeys-1186-235_article-95203__-g018.jpg" position="float" orientation="portrait" xlink:type="simple" id="oo_954872.jpg"><uri content-type="original_file" xlink:type="simple">https://binary.pensoft.net/fig/954872</uri></graphic></fig><p>
              <bold>Keys to the species of Anthidiine bees in Thailand</bold>
            </p><p>Two keys are provided below, one for females and one for males. The keys are modified from <xref ref-type="bibr" rid="B4">Baker (1995)</xref>, <xref ref-type="bibr" rid="B58">Michener (2007)</xref>, <xref ref-type="bibr" rid="B14">Engel (2009)</xref>, <xref ref-type="bibr" rid="B65">Niu et al. (2019)</xref>, and <xref ref-type="bibr" rid="B18">Flaminio et al. (2021)</xref>. They both exclude morphospecies known only from citizen science records.</p></tp:treatment-sec><ref-list><ref id="B18"><mixed-citation xmlns:xlink="http://www.w3.org/1999/xlink" xlink:type="simple"><person-group><name name-style="western"><surname>Flaminio</surname><given-names>S</given-names></name><name name-style="western"><surname>Nalinrachatakan</surname><given-names>P</given-names></name><name name-style="western"><surname>Warrit</surname><given-names>N</given-names></name><name name-style="western"><surname>Cilla</surname><given-names>G</given-names></name><name name-style="western"><surname>Quaranta</surname><given-names>M</given-names></name></person-group> (<year>2021</year>) <article-title><italic><tp:taxon-name><tp:taxon-name-part taxon-name-part-type="genus">Trachusa</tp:taxon-name-part><tp:taxon-name-part taxon-name-part-type="species">vietnamensis</tp:taxon-name-part></tp:taxon-name></italic>, a new species from Vietnam (<tp:taxon-name><tp:taxon-name-part taxon-name-part-type="order">Hymenoptera</tp:taxon-name-part></tp:taxon-name><tp:taxon-name><tp:taxon-name-part taxon-name-part-type="superfamily">Apoidea</tp:taxon-name-part></tp:taxon-name><tp:taxon-name><tp:taxon-name-part taxon-name-part-type="family">Megachilidae</tp:taxon-name-part></tp:taxon-name>).</article-title><source>Bulletin of Insectology</source><volume>74</volume>(<issue>2</issue>): <fpage>307</fpage>–<lpage>310</lpage>.</mixed-citation></ref><ref id="B89"><mixed-citation xmlns:xlink="http://www.w3.org/1999/xlink" xlink:type="simple"><person-group><name name-style="western"><surname>Soh</surname><given-names>EJ</given-names></name><name name-style="western"><surname>Soh</surname><given-names>ZW</given-names></name><name name-style="western"><surname>Chui</surname><given-names>S-X</given-names></name><name name-style="western"><surname>Ascher</surname><given-names>JS</given-names></name></person-group> (<year>2016</year>) <article-title>The bee tribe <tp:taxon-name><tp:taxon-name-part taxon-name-part-type="tribe">Anthidiini</tp:taxon-name-part></tp:taxon-name> in Singapore (<tp:taxon-name><tp:taxon-name-part taxon-name-part-type="clade">Anthophila</tp:taxon-name-part></tp:taxon-name>: <tp:taxon-name><tp:taxon-name-part taxon-name-part-type="family">Megachilidae</tp:taxon-name-part></tp:taxon-name>: <tp:taxon-name><tp:taxon-name-part taxon-name-part-type="tribe">Anthidiini</tp:taxon-name-part></tp:taxon-name>) with notes on the regional fauna.</article-title><source>Nature in Singapore</source><volume>9</volume>: <fpage>49</fpage>–<lpage>62</lpage>.</mixed-citation></ref><ref id="B40"><mixed-citation xmlns:xlink="http://www.w3.org/1999/xlink" xlink:type="simple"><person-group><name name-style="western"><surname>Kasparek</surname><given-names>M</given-names></name></person-group> (<year>2017</year>) Resin bees of the anthidiine genus <italic><tp:taxon-name><tp:taxon-name-part taxon-name-part-type="genus">Trachusa</tp:taxon-name-part></tp:taxon-name></italic>: Identification, taxonomy, distribution and biology of the Old World species. Entomofauna (Supplement 21): 1–152.</mixed-citation></ref><ref id="B41"><mixed-citation xmlns:xlink="http://www.w3.org/1999/xlink" xlink:type="simple"><person-group><name name-style="western"><surname>Kasparek</surname><given-names>M</given-names></name></person-group> (<year>2019a</year>) <article-title>A new species in the <italic><tp:taxon-name><tp:taxon-name-part taxon-name-part-type="genus">Trachusa</tp:taxon-name-part><tp:taxon-name-part taxon-name-part-type="species">ovata</tp:taxon-name-part></tp:taxon-name></italic> species group (<tp:taxon-name><tp:taxon-name-part taxon-name-part-type="order">Hymenoptera</tp:taxon-name-part></tp:taxon-name>: <tp:taxon-name><tp:taxon-name-part taxon-name-part-type="superfamily">Apoidea</tp:taxon-name-part></tp:taxon-name>) from Peninsular Malaysia with an overview of the old-world species within the genus <italic><tp:taxon-name><tp:taxon-name-part taxon-name-part-type="genus">Trachusa</tp:taxon-name-part></tp:taxon-name></italic>.</article-title><source>Journal of Natural History</source><volume>53</volume>(<issue>17–18</issue>): <fpage>1079</fpage>–<lpage>1094</lpage>. <ext-link xlink:href="10.1080/00222933.2019.1632953" ext-link-type="doi" xlink:type="simple">https://doi.org/10.1080/00222933.2019.1632953</ext-link></mixed-citation></ref><ref id="B53"><mixed-citation xmlns:xlink="http://www.w3.org/1999/xlink" xlink:type="simple"><person-group><name name-style="western"><surname>Mavromoustakis</surname><given-names>GA</given-names></name></person-group> (<year>1953</year>) <article-title>LXXXIV.—New and little-known bees of the subfamily <tp:taxon-name><tp:taxon-name-part taxon-name-part-type="subfamily">Anthidiinae</tp:taxon-name-part></tp:taxon-name> (<tp:taxon-name><tp:taxon-name-part taxon-name-part-type="superfamily">Apoidea</tp:taxon-name-part></tp:taxon-name>).—Part VI.</article-title><source>Annals &amp; Magazine of Natural History</source><volume>6</volume>(<issue>71</issue>): <fpage>834</fpage>–<lpage>840</lpage>. <ext-link xlink:href="10.1080/00222935308654492" ext-link-type="doi" xlink:type="simple">https://doi.org/10.1080/00222935308654492</ext-link></mixed-citation></ref><ref id="B36"><mixed-citation xmlns:xlink="http://www.w3.org/1999/xlink" xlink:type="simple">iNaturalist (<year>2023</year>) iNaturalist. <ext-link xlink:href="https://www.inaturalist.org" ext-link-type="uri" xlink:type="simple">https://www.inaturalist.org</ext-link> [Accessed 20 Mar 2023]</mixed-citation></ref><ref id="B4"><mixed-citation xmlns:xlink="http://www.w3.org/1999/xlink" xlink:type="simple"><person-group><name name-style="western"><surname>Baker</surname><given-names>DB</given-names></name></person-group> (<year>1995</year>) <article-title>A review of Asian species of genus <italic><tp:taxon-name><tp:taxon-name-part taxon-name-part-type="genus">Euaspis</tp:taxon-name-part></tp:taxon-name></italic> Gerstäcker (<tp:taxon-name><tp:taxon-name-part taxon-name-part-type="order">Hymenoptera</tp:taxon-name-part></tp:taxon-name>: <tp:taxon-name><tp:taxon-name-part taxon-name-part-type="superfamily">Apoidea</tp:taxon-name-part></tp:taxon-name>: <tp:taxon-name><tp:taxon-name-part taxon-name-part-type="family">Megachilidae</tp:taxon-name-part></tp:taxon-name>).</article-title><source>Zoölogische Mededeelingen</source><volume>69</volume>(<issue>22</issue>): <fpage>281</fpage>–<lpage>302</lpage>.</mixed-citation></ref><ref id="B58"><mixed-citation xmlns:xlink="http://www.w3.org/1999/xlink" xlink:type="simple"><person-group><name name-style="western"><surname>Michener</surname><given-names>CD</given-names></name></person-group> (<year>2007</year>) <source>The bees of the world (2<sup>nd</sup> edn.).</source><publisher-name>Johns Hopkins University Press</publisher-name>, <publisher-loc>Baltimore</publisher-loc>, <size units="page">953 pp</size>. [20 pls.]</mixed-citation></ref><ref id="B14"><mixed-citation xmlns:xlink="http://www.w3.org/1999/xlink" xlink:type="simple"><person-group><name name-style="western"><surname>Engel</surname><given-names>MS</given-names></name></person-group> (<year>2009</year>) <article-title>A new species of <italic><tp:taxon-name><tp:taxon-name-part taxon-name-part-type="genus">Ranthidiellum</tp:taxon-name-part></tp:taxon-name></italic> from Thailand, with a key to species (<tp:taxon-name><tp:taxon-name-part taxon-name-part-type="order">Hymenoptera</tp:taxon-name-part></tp:taxon-name>: <tp:taxon-name><tp:taxon-name-part taxon-name-part-type="family">Megachilidae</tp:taxon-name-part></tp:taxon-name>).</article-title><source>Acta Entomologica Slovenica</source><volume>17</volume>(<issue>1</issue>): <fpage>29</fpage>–<lpage>35</lpage>.</mixed-citation></ref><ref id="B65"><mixed-citation xmlns:xlink="http://www.w3.org/1999/xlink" xlink:type="simple"><person-group><name name-style="western"><surname>Niu</surname><given-names>Z-Q</given-names></name><name name-style="western"><surname>Ascher</surname><given-names>JS</given-names></name><name name-style="western"><surname>Griswold</surname><given-names>T</given-names></name><name name-style="western"><surname>Zhu</surname><given-names>C-D</given-names></name></person-group> (<year>2019</year>) <article-title>Revision of the bee genus <italic><tp:taxon-name><tp:taxon-name-part taxon-name-part-type="genus">Bathanthidium</tp:taxon-name-part></tp:taxon-name></italic> Mavromoustakis (<tp:taxon-name><tp:taxon-name-part taxon-name-part-type="order">Hymenoptera</tp:taxon-name-part></tp:taxon-name>: <tp:taxon-name><tp:taxon-name-part taxon-name-part-type="superfamily">Apoidea</tp:taxon-name-part></tp:taxon-name>: <tp:taxon-name><tp:taxon-name-part taxon-name-part-type="family">Megachilidae</tp:taxon-name-part></tp:taxon-name>: <tp:taxon-name><tp:taxon-name-part taxon-name-part-type="tribe">Anthidiini</tp:taxon-name-part></tp:taxon-name>) with description of a new species from China.</article-title><source>Zootaxa</source><volume>4657</volume>(<issue>1</issue>): <fpage>97</fpage>–<lpage>116</lpage>. <ext-link xlink:href="10.11646/zootaxa.4657.1.3" ext-link-type="doi" xlink:type="simple">https://doi.org/10.11646/zootaxa.4657.1.3</ext-link></mixed-citation></ref></ref-list></tp:taxon-treatment>
